# Supplementary material for: Computational analysis reveals histotype-dependent molecular profile and actionable mutation effects across cancers
Source: Genome Med. 2018 Nov 15;10:83. doi: 10.1186/s13073-018-0591-9 (PMC6238410; doi:10.1186/s13073-018-0591-9)
Supplement: Supplementary file 2 — Ciriello pathway analysis results. A table containing detailed results of the Ciriello pathway analysis. (XLSX 19 kb) [file 13073_2018_591_MOESM2_ESM.xlsx]

## Sheet: Table S2
TABLE S2
Histotype	Ciriello classes	enriched pathway	% samples of class a enriched	% samples of class b enriched	P-value of Fisher test for sig. proteins overlapping with pathway
COAD	M1 vs M10
COAD	M1 vs M11
COAD	M1 vs M12
COAD	M1 vs M13
COAD	M1 vs M14
COAD	M1 vs M2
UCEC	M1 vs M2
UCEC	M1 vs M3
UCEC	M1 vs M4
BRCA	M1 vs M4
UCEC	M1 vs M5
BRCA	M1 vs M5
BRCA	M1 vs M6	BIOCARTA_EGF_PATHWAY	0.75	0.611111111111111	0.00898479249632686
BRCA	M1 vs M6	BIOCARTA_HER2_PATHWAY	0.75	0.611111111111111	0.00335953110732222
BRCA	M1 vs M6	REACTOME_SIGNALING_BY_FGFR1_MUTANTS	0.75	0.555555555555556	0
BRCA	M1 vs M6	REACTOME_SIGNALING_BY_FGFR1_FUSION_MUTANTS	0.75	0.722222222222222	0
UCEC	M1 vs M6
COAD	M1 vs M7
UCEC	M1 vs M7
COAD	M1 vs M8
BRCA	M1 vs M8
COAD	M1 vs M9
COAD	M10 vs M11	KEGG_PATHWAYS_IN_CANCER	0.4	0.571428571428571	0.0388952119242193
COAD	M10 vs M11	GU_PDEF_TARGETS_UP	0.4	0.428571428571429	0.0393216996839413
COAD	M10 vs M12	KEGG_PATHWAYS_IN_CANCER	0.4	1	0.0379787095621516
COAD	M10 vs M13
COAD	M10 vs M14	DING_LUNG_CANCER_MUTATED_SIGNIFICANTLY	0.4	0.5	0.00812032766170353
COAD	M10 vs M2
COAD	M10 vs M7	KEGG_PATHWAYS_IN_CANCER	0.4	0.5	0.0196454970065174
COAD	M10 vs M8	ST_WNT_BETA_CATENIN_PATHWAY	0.4	1	0.0495798319327731
COAD	M10 vs M9	DING_LUNG_CANCER_MUTATED_SIGNIFICANTLY	0.4	0.4	0.00812032766170353
COAD	M11 vs M12
READ	M11 vs M12
COAD	M11 vs M13
LUAD	M11 vs M13
READ	M11 vs M13	KEGG_PATHWAYS_IN_CANCER	0.333333333333333	1	0.0224243551887741
READ	M11 vs M13	REACTOME_AXON_GUIDANCE	0.333333333333333	0.5	0.0198074700500723
READ	M11 vs M13	REACTOME_NCAM_SIGNALING_FOR_NEURITE_OUT_GROWTH	0.333333333333333	0.75	0.0446655486363947
COAD	M11 vs M14	KEGG_NON_SMALL_CELL_LUNG_CANCER	0.428571428571429	0.5	0.007703081232493
COAD	M11 vs M14	KEGG_BLADDER_CANCER	0.428571428571429	0.5	0.00504201680672269
COAD	M11 vs M14	DING_LUNG_CANCER_MUTATED_FREQUENTLY	1	0.5	0.0331932773109244
COAD	M11 vs M14	TCGA_GLIOBLASTOMA_MUTATED	0.857142857142857	0.5	0.000840336134453782
LUAD	M11 vs M15
COAD	M11 vs M7
COAD	M11 vs M8
COAD	M11 vs M9	KEGG_ENDOMETRIAL_CANCER	1	0.6	0.0408913603084937
COAD	M11 vs M9	KEGG_NON_SMALL_CELL_LUNG_CANCER	0.428571428571429	0.4	0.0252448459729436
COAD	M11 vs M9	TCGA_GLIOBLASTOMA_MUTATED	0.857142857142857	0.6	0.0219597617404198
READ	M12 vs M13
COAD	M12 vs M13
COAD	M12 vs M14	KEGG_MELANOMA	1	0.5	0.0416388198043233
COAD	M12 vs M14	KEGG_GLIOMA	1	0.5	0.0416388198043233
COAD	M12 vs M14	KEGG_NON_SMALL_CELL_LUNG_CANCER	1	0.5	0.0416388198043233
COAD	M12 vs M14	BIOCARTA_TEL_PATHWAY	1	0.5	0.000485722320218831
COAD	M12 vs M14	DACOSTA_UV_RESPONSE_VIA_ERCC3_DN	1	0.5	0.00481887670322366
COAD	M12 vs M14	DING_LUNG_CANCER_MUTATED_SIGNIFICANTLY	1	0.5	0.00492843812883693
COAD	M12 vs M14	DING_LUNG_CANCER_MUTATED_RECURRENTLY	1	0.5	0.0333333333333333
COAD	M12 vs M7
COAD	M12 vs M8
COAD	M12 vs M9	KEGG_PANCREATIC_CANCER	1	0.4	0.0325411479947027
COAD	M13 vs M14
LUAD	M13 vs M15
COAD	M13 vs M7
COAD	M13 vs M8
COAD	M13 vs M9	DING_LUNG_CANCER_MUTATED_RECURRENTLY	0.5	0.6	0.025
GBM	M14 vs M15	MYLLYKANGAS_AMPLIFICATION_HOT_SPOT_29	0.375	0.428571428571429	0
GBM	M14 vs M15	TCGA_GLIOBLASTOMA_MUTATED	1	0.607142857142857	0.0416388198043233
HNSC	M14 vs M15
COAD	M14 vs M2
GBM	M14 vs M4
COAD	M14 vs M7
HNSC	M14 vs M8	TCGA_GLIOBLASTOMA_MUTATED	0.333333333333333	0.421052631578947	0.0356470271724509
LUSC	M14 vs M8
GBM	M14 vs M8	TURJANSKI_MAPK8_AND_MAPK9_TARGETS	0.75	0.5	0.0416666666666667
GBM	M14 vs M8	MYLLYKANGAS_AMPLIFICATION_HOT_SPOT_6	0.75	0.5	0.0416666666666667
GBM	M14 vs M8	CHEOK_RESPONSE_TO_MERCAPTOPURINE_UP	0.6875	0.5	0.0416666666666667
GBM	M14 vs M8	TURJANSKI_MAPK14_TARGETS	0.75	0.5	0.0416666666666667
GBM	M14 vs M8	SCIAN_CELL_CYCLE_TARGETS_OF_TP53_AND_TP73_UP	0.75	0.5	0.0416666666666667
GBM	M14 vs M8	WU_HBX_TARGETS_3_DN	0.6875	0.5	0.0416666666666667
GBM	M14 vs M8	DING_LUNG_CANCER_MUTATED_RECURRENTLY	0.8125	0.5	0.0416666666666667
COAD	M14 vs M8
COAD	M14 vs M9	KEGG_BLADDER_CANCER	0.5	0.4	0.0446655486363947
COAD	M14 vs M9	REACTOME_GRB2_EVENTS_IN_ERBB2_SIGNALING	0.5	0.4	0.0133025621044324
COAD	M14 vs M9	DING_LUNG_CANCER_MUTATED_RECURRENTLY	0.5	0.6	0.0416666666666667
COAD	M14 vs M9	TCGA_GLIOBLASTOMA_MUTATED	0.5	0.6	0.00812032766170353
KIRC	M15 vs M16
KIRC	M15 vs M17
BLCA	M15 vs M3
KIRC	M15 vs M4
KIRC	M15 vs M6
GBM	M15 vs M8	TCGA_GLIOBLASTOMA_MUTATED	0.607142857142857	1	0.0279052951036999
BLCA	M15 vs M8
HNSC	M15 vs M8
KIRC	M16 vs M17
KIRC	M16 vs M4
KIRC	M16 vs M6
KIRC	M17 vs M6
UCEC	M2 vs M3
UCEC	M2 vs M4
UCEC	M2 vs M5
UCEC	M2 vs M6
UCEC	M2 vs M7
COAD	M2 vs M8
UCEC	M3 vs M4	KEGG_PROSTATE_CANCER	0.571428571428571	0.622222222222222	0.0103143480687197
UCEC	M3 vs M4	BIOCARTA_TFF_PATHWAY	0.571428571428571	0.488888888888889	0.0111253540964408
UCEC	M3 vs M5	KEGG_PROSTATE_CANCER	0.571428571428571	0.4	0.0105112743300643
UCEC	M3 vs M5	BIOCARTA_TFF_PATHWAY	0.571428571428571	0.35	0.0192627246465731
UCEC	M3 vs M5	PID_ECADHERIN_KERATINOCYTE_PATHWAY	0.571428571428571	0.35	0.00548354935194417
UCEC	M3 vs M6
UCEC	M3 vs M7	BIOCARTA_TFF_PATHWAY	0.571428571428571	0.375	0.0344735025692154
BLCA	M3 vs M8
UCEC	M4 vs M5	KEGG_GLIOMA	0.511111111111111	0.375	0.000132152312924084
UCEC	M4 vs M5	KEGG_MELANOMA	0.555555555555556	0.375	0.000132152312924084
UCEC	M4 vs M5	KEGG_PROSTATE_CANCER	0.622222222222222	0.4	0.000762603785293342
UCEC	M4 vs M5	BIOCARTA_NGF_PATHWAY	0.4	0.375	0.0439431704885344
UCEC	M4 vs M5	BIOCARTA_PTEN_PATHWAY	0.6	0.4	0.0219606049417963
UCEC	M4 vs M5	BIOCARTA_ERK5_PATHWAY	0.4	0.375	0.0150233061499263
UCEC	M4 vs M5	BIOCARTA_LONGEVITY_PATHWAY	0.488888888888889	0.4	0.0439431704885344
UCEC	M4 vs M5	KEGG_ENDOMETRIAL_CANCER	0.577777777777778	0.4	0.000206058594960756
UCEC	M4 vs M5	BIOCARTA_TFF_PATHWAY	0.488888888888889	0.35	0.0150233061499263
UCEC	M4 vs M5	BIOCARTA_MET_PATHWAY	0.511111111111111	0.375	0.0219606049417963
UCEC	M4 vs M5	SA_PTEN_PATHWAY	0.577777777777778	0.375	0.00505093913661315
UCEC	M4 vs M5	SIG_CHEMOTAXIS	0.533333333333333	0.375	0.0439431704885344
UCEC	M4 vs M5	SIG_INSULIN_RECEPTOR_PATHWAY_IN_CARDIAC_MYOCYTES	0.511111111111111	0.375	0.0106926768486516
UCEC	M4 vs M5	PID_PI3KCI_PATHWAY	0.533333333333333	0.375	0.0439431704885344
UCEC	M4 vs M5	PID_BCR_5PATHWAY	0.511111111111111	0.375	0.0243548939053621
UCEC	M4 vs M5	PID_PDGFRB_PATHWAY	0.533333333333333	0.35	0.00448827552473266
UCEC	M4 vs M5	PID_CXCR4_PATHWAY	0.511111111111111	0.375	0.0219606049417963
UCEC	M4 vs M5	PID_KIT_PATHWAY	0.488888888888889	0.375	0.0243548939053621
UCEC	M4 vs M5	REACTOME_SIGNALING_BY_SCF_KIT	0.488888888888889	0.375	0.038178445796803
UCEC	M4 vs M5	REACTOME_SIGNALING_BY_ERBB2	0.488888888888889	0.375	0.0190667567117873
UCEC	M4 vs M5	REACTOME_SYNTHESIS_OF_PIPS_AT_THE_PLASMA_MEMBRANE	0.555555555555556	0.375	0.0439431704885344
UCEC	M4 vs M5	REACTOME_PI_METABOLISM	0.511111111111111	0.375	0.0439431704885344
UCEC	M4 vs M5	REACTOME_SIGNALING_BY_CONSTITUTIVELY_ACTIVE_EGFR	0.444444444444444	0.375	0
UCEC	M4 vs M5	REACTOME_SIGNALING_BY_FGFR_IN_DISEASE	0.511111111111111	0.375	0.038178445796803
UCEC	M4 vs M5	REACTOME_SIGNALING_BY_ERBB4	0.533333333333333	0.375	0.00188901319615451
UCEC	M4 vs M5	REACTOME_SIGNALING_BY_EGFR_IN_CANCER	0.488888888888889	0.375	0.0212201864678454
UCEC	M4 vs M5	REACTOME_SIGNALING_BY_PDGF	0.511111111111111	0.375	0.038178445796803
UCEC	M4 vs M5	TCGA_GLIOBLASTOMA_MUTATED	0.688888888888889	0.4	0.0150233061499263
BRCA	M4 vs M5
KIRC	M4 vs M6	TCGA_GLIOBLASTOMA_MUTATED	1	0.875	0.0219597617404198
UCEC	M4 vs M6	KEGG_GLIOMA	0.511111111111111	0.444444444444444	0.00190982302648062
UCEC	M4 vs M6	KEGG_MELANOMA	0.555555555555556	0.444444444444444	0.00190982302648062
UCEC	M4 vs M6	KEGG_ENDOMETRIAL_CANCER	0.577777777777778	0.555555555555556	0.000268447014861843
UCEC	M4 vs M6	BIOCARTA_NGF_PATHWAY	0.4	0.555555555555556	0.0471585244267199
UCEC	M4 vs M6	KEGG_PATHWAYS_IN_CANCER	0.488888888888889	0.333333333333333	0.000791241707742599
UCEC	M4 vs M6	KEGG_PROSTATE_CANCER	0.622222222222222	0.555555555555556	0.00100032005706599
UCEC	M4 vs M6	BIOCARTA_HER2_PATHWAY	0.4	0.555555555555556	0.00193253323487808
UCEC	M4 vs M6	KEGG_FOCAL_ADHESION	0.466666666666667	0.333333333333333	1.98874e+09
UCEC	M4 vs M6	BIOCARTA_PTEN_PATHWAY	0.6	0.666666666666667	0.0245283064426833
UCEC	M4 vs M6	BIOCARTA_MET_PATHWAY	0.511111111111111	0.444444444444444	0.0245283064426833
UCEC	M4 vs M6	BIOCARTA_LONGEVITY_PATHWAY	0.488888888888889	0.555555555555556	0.0471585244267199
UCEC	M4 vs M6	BIOCARTA_TFF_PATHWAY	0.488888888888889	0.555555555555556	0
UCEC	M4 vs M6	SA_PTEN_PATHWAY	0.577777777777778	0.666666666666667	0.00569849543617894
UCEC	M4 vs M6	PID_PI3KCI_PATHWAY	0.533333333333333	0.333333333333333	0.0471585244267199
UCEC	M4 vs M6	SIG_CHEMOTAXIS	0.533333333333333	0.444444444444444	0.0471585244267199
UCEC	M4 vs M6	PID_MET_PATHWAY	0.333333333333333	0.333333333333333	0.0126444221424674
UCEC	M4 vs M6	PID_KIT_PATHWAY	0.488888888888889	0.333333333333333	0.000485576460723157
UCEC	M4 vs M6	PID_BCR_5PATHWAY	0.511111111111111	0.333333333333333	0.0276198334011336
UCEC	M4 vs M6	PID_PDGFRB_PATHWAY	0.533333333333333	0.333333333333333	0.00545519521157717
UCEC	M4 vs M6	PID_CXCR4_PATHWAY	0.511111111111111	0.444444444444444	0.0245283064426833
UCEC	M4 vs M6	PID_ECADHERIN_KERATINOCYTE_PATHWAY	0.488888888888889	0.555555555555556	0.0471585244267199
UCEC	M4 vs M6	REACTOME_SYNTHESIS_OF_PIPS_AT_THE_PLASMA_MEMBRANE	0.555555555555556	0.666666666666667	0.0471585244267199
UCEC	M4 vs M6	KEGG_COLORECTAL_CANCER	0.377777777777778	0.333333333333333	0.00190982302648062
UCEC	M4 vs M6	REACTOME_PI_METABOLISM	0.511111111111111	0.333333333333333	0.0471585244267199
UCEC	M4 vs M6	REACTOME_SIGNALING_BY_ERBB2	0.488888888888889	0.333333333333333	0.0230380167814009
UCEC	M4 vs M6	REACTOME_SIGNALING_BY_FGFR_IN_DISEASE	0.511111111111111	0.444444444444444	0.044879947164276
UCEC	M4 vs M6	REACTOME_SIGNALING_BY_ERBB4	0.533333333333333	0.444444444444444	0.0024485607281732
UCEC	M4 vs M6	REACTOME_SIGNALING_BY_CONSTITUTIVELY_ACTIVE_EGFR	0.444444444444444	0.555555555555556	0
UCEC	M4 vs M6	REACTOME_SIGNALING_BY_SCF_KIT	0.488888888888889	0.444444444444444	0.0121170515899634
UCEC	M4 vs M6	REACTOME_SIGNALING_BY_PDGF	0.511111111111111	0.333333333333333	0.044879947164276
UCEC	M4 vs M6	TCGA_GLIOBLASTOMA_MUTATED	0.688888888888889	0.666666666666667	0.0165256367649189
UCEC	M4 vs M6	GRESHOCK_CANCER_COPY_NUMBER_UP	0.355555555555556	0.444444444444444	0.0230380167814009
BRCA	M4 vs M6
UCEC	M4 vs M7	KEGG_FOCAL_ADHESION	0.466666666666667	0.5	0.00101706586522373
UCEC	M4 vs M7	KEGG_COLORECTAL_CANCER	0.377777777777778	0.75	0.00190982302648062
UCEC	M4 vs M7	KEGG_MELANOMA	0.555555555555556	0.75	0.00190982302648062
UCEC	M4 vs M7	KEGG_ENDOMETRIAL_CANCER	0.577777777777778	0.75	1.88933e+09
UCEC	M4 vs M7	BIOCARTA_PTEN_PATHWAY	0.6	0.75	0.0245283064426833
UCEC	M4 vs M7	BIOCARTA_ERK5_PATHWAY	0.4	0.75	0.0165256367649189
UCEC	M4 vs M7	BIOCARTA_LONGEVITY_PATHWAY	0.488888888888889	0.75	0.0471585244267199
UCEC	M4 vs M7	SA_PTEN_PATHWAY	0.577777777777778	0.75	0.00569849543617894
UCEC	M4 vs M7	BIOCARTA_HER2_PATHWAY	0.4	0.375	0.0245283064426833
UCEC	M4 vs M7	SIG_INSULIN_RECEPTOR_PATHWAY_IN_CARDIAC_MYOCYTES	0.511111111111111	0.375	0.00190982302648062
UCEC	M4 vs M7	SIG_CHEMOTAXIS	0.533333333333333	0.375	0.0471585244267199
UCEC	M4 vs M7	BIOCARTA_TFF_PATHWAY	0.488888888888889	0.375	0
UCEC	M4 vs M7	KEGG_PATHWAYS_IN_CANCER	0.488888888888889	0.625	0.00339876391976619
UCEC	M4 vs M7	BIOCARTA_MET_PATHWAY	0.511111111111111	0.375	0.0245283064426833
UCEC	M4 vs M7	PID_BCR_5PATHWAY	0.511111111111111	0.375	0.0276198334011336
UCEC	M4 vs M7	PID_MET_PATHWAY	0.333333333333333	0.5	0.0126444221424674
UCEC	M4 vs M7	PID_ECADHERIN_KERATINOCYTE_PATHWAY	0.488888888888889	0.375	0.0471585244267199
UCEC	M4 vs M7	PID_PI3KCI_PATHWAY	0.533333333333333	0.75	0.0471585244267199
UCEC	M4 vs M7	BIOCARTA_MTOR_PATHWAY	0.533333333333333	0.5	0.0245283064426833
UCEC	M4 vs M7	PID_KIT_PATHWAY	0.488888888888889	0.375	0.000485576460723157
UCEC	M4 vs M7	REACTOME_SIGNALING_BY_CONSTITUTIVELY_ACTIVE_EGFR	0.444444444444444	0.75	0
UCEC	M4 vs M7	REACTOME_SIGNALING_BY_SCF_KIT	0.488888888888889	0.75	0.0121170515899634
UCEC	M4 vs M7	REACTOME_SIGNALING_BY_EGFR_IN_CANCER	0.488888888888889	0.75	0.0252222098196885
UCEC	M4 vs M7	REACTOME_PI_METABOLISM	0.511111111111111	0.5	0.0471585244267199
UCEC	M4 vs M7	PID_PDGFRB_PATHWAY	0.533333333333333	0.75	0.0007280322981151
UCEC	M4 vs M7	REACTOME_SIGNALING_BY_ERBB2	0.488888888888889	0.75	0.0230380167814009
UCEC	M4 vs M7	REACTOME_SYNTHESIS_OF_PIPS_AT_THE_PLASMA_MEMBRANE	0.555555555555556	0.375	0.0471585244267199
UCEC	M4 vs M7	REACTOME_SIGNALING_BY_FGFR_IN_DISEASE	0.511111111111111	0.75	0.044879947164276
UCEC	M4 vs M7	REACTOME_SIGNALING_BY_ERBB4	0.533333333333333	0.75	0.0112769773444682
UCEC	M4 vs M7	REACTOME_SIGNALING_BY_PDGF	0.511111111111111	0.75	0.044879947164276
UCEC	M4 vs M7	KEGG_GLIOMA	0.511111111111111	0.75	0.00190982302648062
UCEC	M4 vs M7	KEGG_PROSTATE_CANCER	0.622222222222222	0.75	0.00556447247510084
UCEC	M4 vs M7	BIOCARTA_NGF_PATHWAY	0.4	0.75	0.0471585244267199
UCEC	M4 vs M7	ABRAHAM_ALPC_VS_MULTIPLE_MYELOMA_DN	0.488888888888889	0.5	0.0165256367649189
UCEC	M4 vs M7	TCGA_GLIOBLASTOMA_MUTATED	0.688888888888889	0.75	0.0165256367649189
UCEC	M4 vs M7	GRESHOCK_CANCER_COPY_NUMBER_UP	0.355555555555556	0.625	0.0230380167814009
GBM	M4 vs M8
BRCA	M4 vs M8
UCEC	M5 vs M6	KEGG_MELANOMA	0.375	0.444444444444444	0.000188511685481814
UCEC	M5 vs M6	KEGG_ENDOMETRIAL_CANCER	0.4	0.555555555555556	0.0061298978239759
UCEC	M5 vs M6	BIOCARTA_HCMV_PATHWAY	0.4	0.555555555555556	0.0498964989473972
UCEC	M5 vs M6	KEGG_GLIOMA	0.375	0.444444444444444	0.0147366164779687
UCEC	M5 vs M6	BIOCARTA_ERK5_PATHWAY	0.375	0.555555555555556	0.0123859191655802
UCEC	M5 vs M6	BIOCARTA_MET_PATHWAY	0.375	0.444444444444444	0.00568760134739857
UCEC	M5 vs M6	PID_BCR_5PATHWAY	0.375	0.333333333333333	0.0213093139599738
UCEC	M5 vs M6	REACTOME_SIGNALING_BY_ERBB4	0.375	0.444444444444444	0.0287423124822259
BRCA	M5 vs M6	ST_ADRENERGIC	0.333333333333333	0.361111111111111	0.0219606049417963
BRCA	M5 vs M6	PID_ERBB1_RECEPTOR_PROXIMAL_PATHWAY	0.333333333333333	0.388888888888889	0.0439431704885344
UCEC	M5 vs M7	KEGG_PROSTATE_CANCER	0.4	0.75	0.0181621714717929
UCEC	M5 vs M7	KEGG_MELANOMA	0.375	0.75	9.58377e+09
UCEC	M5 vs M7	BIOCARTA_ERK5_PATHWAY	0.375	0.75	0.0249471366121416
UCEC	M5 vs M7	KEGG_ENDOMETRIAL_CANCER	0.4	0.75	0.0042294650192156
UCEC	M5 vs M7	BIOCARTA_MET_PATHWAY	0.375	0.375	0.0144191651394182
UCEC	M5 vs M7	BIOCARTA_TFF_PATHWAY	0.35	0.375	0.0249471366121416
UCEC	M5 vs M7	PID_ECADHERIN_KERATINOCYTE_PATHWAY	0.35	0.375	0.00720695057684091
UCEC	M5 vs M7	KEGG_GLIOMA	0.375	0.75	0.00817453617752751
BRCA	M5 vs M8
UCEC	M6 vs M7	BIOCARTA_NGF_PATHWAY	0.555555555555556	0.75	0.0495798319327731
UCEC	M6 vs M7	BIOCARTA_NKCELLS_PATHWAY	0.555555555555556	0.625	0.0166666666666667
UCEC	M6 vs M7	REACTOME_PI_METABOLISM	0.333333333333333	0.5	0.0495798319327731
UCEC	M6 vs M7	REACTOME_SYNTHESIS_OF_PIPS_AT_THE_PLASMA_MEMBRANE	0.666666666666667	0.375	0.0495798319327731
BRCA	M6 vs M8	BIOCARTA_HER2_PATHWAY	0.611111111111111	0.428571428571429	0.0174386172531168
BRCA	M6 vs M8	PID_ERBB1_RECEPTOR_PROXIMAL_PATHWAY	0.388888888888889	0.571428571428571	0.0379575559037175
COAD	M7 vs M8
COAD	M8 vs M9
