# Supplementary material for: Computational analysis reveals histotype-dependent molecular profile and actionable mutation effects across cancers
Source: Genome Med. 2018 Nov 15;10:83. doi: 10.1186/s13073-018-0591-9 (PMC6238410; doi:10.1186/s13073-018-0591-9)
Supplement: Supplementary file 3 — Complete listing of results. Detailed listing of the results of discriminability and cross cancer effect analysis. (CSV 210 kb) [file 13073_2018_591_MOESM3_ESM.csv]

************************************************************************************************************
Ciriello
group separability analysis
histotype	group1	group2	cases group1	cases group2	discriminability score	p-Value (monte carlo)	mean random discriminability score	fdr-threshold	fdr evaluation	higher mean group1 proteins	higher mean group2 proteins
BRCA	C14	M6	15	37	-2.7314202068664	0	-0.000158124549671728	0.0001288659793814432989690722	fdr ok	Cyclin_B1,Cyclin_E1,ASNS	ER-alpha,PR,GATA3,AR,Caveolin-1,Bcl-2,Collagen_VI
BRCA	C7	M6	15	37	-3.02923342934511	0.000002	0.000232326486356339	0.0002577319587628865979381443	fdr ok	Cyclin_B1,Syk,Cyclin_E1,ASNS	ER-alpha,PR,GATA3,Caveolin-1,Bcl-2,AR,Collagen_VI
BRCA	C14	C5	15	49	-1.76914475076299	0.000002	6.63523477158446E-06	0.0003865979381443298969072165	fdr ok	Cyclin_E1	ER-alpha,GATA3,AR,PR,Bcl-2,Caveolin-1,Cyclin_D1
BRCA	C5	C7	49	15	-2.08764669115032	0.000002	9.71939056164169E-05	0.0005154639175257731958762887	fdr ok	ER-alpha,GATA3,AR,Bcl-2,Caveolin-1,Cyclin_D1	Syk,Cyclin_B1
BRCA	C11	M6	6	37	-4.73117344561832	0.000002	-0.000846166629892119	0.0006443298969072164948453608	fdr ok	Cyclin_B1	ER-alpha,PR,GATA3,IGFBP2,Caveolin-1
BRCA	C12	M6	42	37	-1.01414940967869	0.000005	-5.74566783821789E-05	0.0007731958762886597938144330	fdr ok	Cyclin_B1,p70S6K,ASNS	PR,ER-alpha
BRCA	C11	C5	6	49	-3.44651555946644	0.000005	-9.11187192380287E-05	0.0009020618556701030927835052	fdr ok		ER-alpha,GATA3,PR,IGFBP2
COAD	M11	M2	51	20	-0.863814586701196	0.000011	-7.06418037042973E-05	0.0010309278350515463917525773	fdr ok	c-Kit,INPP4B,ATM	Caspase-7_cleavedD198,ASNS,Cyclin_B1,Lck,S6_pS240_S244
BRCA	C1	M6	25	37	-1.36806222394273	0.000037	0.000115800919932979	0.0011597938144329896907216495	fdr ok	Cyclin_B1,ASNS	ER-alpha,PR,GATA3,Caveolin-1,Bcl-2
UCEC	C6	M5	13	40	-0.993853800264358	0.000103	2.13891063002659E-05	0.0012886597938144329896907216	fdr ok	Cyclin_B1,Cyclin_E1,p53,IGFBP2	Akt_pS473,Akt_pT308,ER-alpha,ER-alpha_pS118,E-Cadherin
BRCA	C11	C8	6	23	-3.15144071522944	0.000123	-3.41539771042851E-05	0.0014175257731958762886597938	fdr ok		ER-alpha,PR,GATA3
OV	C13	C2	28	58	-0.463142668145018	0.000166	-7.08326336156912E-05	0.0015463917525773195876288660	fdr ok	Caveolin-1,PKC-alpha_pS657,S6_pS235_S236	PR,Cyclin_E1
UCEC	C6	M4	13	45	-0.746099932898286	0.000186	5.7249824885492E-05	0.0016752577319587628865979381	fdr ok	Cyclin_B1,HER2,p53,HER2_pY1248	Akt_pS473,Akt_pT308,eEF2
OV	C13	C7	28	32	-0.538077359480148	0.000218	6.58445996059043E-05	0.0018041237113402061855670103	fdr ok	Caveolin-1,PKC-alpha_pS657	Claudin-7
BRCA	C14	M5	15	6	-3.8293501381011	0.000281	-0.000203467393220766	0.0019329896907216494845360825	fdr ok	Cyclin_B1,Cyclin_E1	PR,ER-alpha,GATA3,Collagen_VI,AR,Bcl-2
UCEC	C3	M5	7	40	-1.40496850849065	0.000286	-0.000439706062154811	0.0020618556701030927835051546	fdr ok	p53,Cyclin_B1,ASNS,Chk2_pT68	Akt_pS473,Akt_pT308,Claudin-7,ER-alpha,E-Cadherin,ER-alpha_pS118,Syk
UCEC	C11	M5	6	40	-1.59269848636189	0.000287	-0.000522197245841584	0.0021907216494845360824742268	fdr ok	PTEN,p53,PKC-alpha,PKC-alpha_pS657,Cyclin_B1	Akt_pT308,Akt_pS473,ER-alpha_pS118,E-Cadherin,ER-alpha
KIRC	M17	M4	296	13	-0.504176274009733	0.000293	-0.000182681182635368	0.0023195876288659793814432990	fdr ok	PTEN,HER3	Akt_pS473,Akt_pT308
BRCA	C1	C5	25	49	-0.73850879651533	0.000294	-7.57416459212251E-05	0.0024484536082474226804123711	fdr ok	Akt_pS473,NF-kB-p65_pS536	ER-alpha,GATA3,IGFBP2,Caveolin-1,INPP4B,PR,Bcl-2
BRCA	C14	C8	15	23	-1.57941078240484	0.000338	8.52437694341284E-05	0.0025773195876288659793814433	fdr ok	Cyclin_E1	ER-alpha,PR,GATA3,AR,Bcl-2
BRCA	C7	C8	15	23	-1.90970524295797	0.000339	-0.000144250918948101	0.0027061855670103092783505155	fdr ok	Syk	ER-alpha,GATA3,PR,Bcl-2,AR
BRCA	C10	M6	14	37	-1.40586429436297	0.00036	0.000275791302653035	0.0028350515463917525773195876	fdr ok	Cyclin_B1,ASNS	ER-alpha,PR,GATA3,Bcl-2,AR,INPP4B
BRCA	C14	M1	15	5	-3.99985187701316	0.000383	-0.000320540821884009	0.0029639175257731958762886598	fdr ok	Cyclin_B1,ASNS	PR,ER-alpha,GATA3,Bcl-2,Caveolin-1,AR
UCEC	C11	M4	6	45	-1.26049872239109	0.000409	0.000130469674437238	0.0030927835051546391752577320	fdr ok	PTEN,PKC-alpha,p53,Cyclin_B1,PKC-alpha_pS657	Akt_pT308,Akt_pS473
BRCA	C3	M6	6	37	-2.69483575928592	0.000484	-0.000102172135248407	0.0032216494845360824742268041	fdr ok	ASNS,Cyclin_B1	ER-alpha,PR,Bcl-2,GATA3,INPP4B,AR
UCEC	C3	M3	7	7	-1.70153837781686	0.000572	0.001003565544583	0.0033505154639175257731958763	fdr ok	p53,ASNS,IGFBP2	Akt_pS473,ER-alpha,Akt_pT308,Syk,ER-alpha_pS118,E-Cadherin
BRCA	C11	M8	6	7	-2.60609522406177	0.000587	4.61584057191019E-05	0.0034793814432989690721649485	fdr ok		ER-alpha,AR,GATA3,IGFBP2
UCEC	C3	M4	7	45	-1.03480510299417	0.000655	0.000440801397976236	0.0036082474226804123711340206	fdr ok	p53,Cyclin_B1,S6_pS240_S244,ASNS,PTEN,NF-kB-p65_pS536	Akt_pS473,Akt_pT308,Claudin-7,Syk
COAD	M13	M2	31	20	-0.729230237034059	0.000668	5.90255530707916E-05	0.0037371134020618556701030928	fdr ok	INPP4B,c-Kit,ATM,53BP1	Caspase-7_cleavedD198,S6_pS240_S244,p38_pT180_Y182,S6_pS235_S236,eEF2
BRCA	C3	C5	6	49	-1.73418189645626	0.000816	0.000243039088510078	0.0038659793814432989690721650	fdr ok	YAP_pS127,Akt_pS473	ER-alpha,GATA3,Bcl-2,PR,INPP4B
BRCA	C11	C9	6	27	-2.30961852887754	0.000841	-0.000653307348789539	0.0039948453608247422680412371	fdr ok	Cyclin_B1	ER-alpha,PR,IGFBP2,GATA3
BRCA	C14	C9	15	27	-1.18752548428031	0.000956	-4.77558623479145E-05	0.0041237113402061855670103093	fdr ok	Cyclin_B1,Cyclin_E1,ASNS	ER-alpha,PR,HSP70,IGFBP2,Caveolin-1
COAD	M2	M9	20	16	-0.846841916208394	0.001	0.000139982031556655	0.0042525773195876288659793814	fdr ok	Caspase-7_cleavedD198,Claudin-7,IGFBP2	NF-kB-p65_pS536,Rad50,ATM,beta-Catenin,EGFR_pY1068
BRCA	C7	M5	15	6	-4.1353950110547	0.00106	0.000717022985153996	0.0043814432989690721649484536	fdr ok	Cyclin_B1,Syk	PR,ER-alpha,GATA3,Collagen_VI,Bcl-2
UCEC	C11	M3	6	7	-1.81554020609101	0.001091	0.000538689264737018	0.0045103092783505154639175258	fdr ok	PTEN,p53	Akt_pS473,Akt_pT308,ER-alpha_pS118,ER-alpha
BRCA	C7	M1	15	5	-4.50339992122785	0.001648	0.000585936265207317	0.0046391752577319587628865979	fdr ok	Cyclin_B1	ER-alpha,PR,GATA3,Bcl-2,Caveolin-1
BRCA	C7	C9	15	27	-1.24859053006415	0.001807	3.11943110149703E-05	0.0047680412371134020618556701	fdr ok	Cyclin_B1,Rb_pS807_S811,Cyclin_E1,ASNS,Syk	ER-alpha,PR,Caveolin-1,Collagen_VI,Bcl-2,Cyclin_D1
BRCA	C10	C5	14	49	-0.731470456501352	0.002056	5.31791516403685E-05	0.0048969072164948453608247423	fdr ok		ER-alpha,GATA3,Bcl-2,53BP1
BRCA	C11	M1	6	5	-6.3898645044574	0.002095	-0.000351576088473896	0.0050257731958762886597938144	fdr ok	Cyclin_B1	ER-alpha,PR,GATA3,Caveolin-1,Bcl-2
BRCA	C11	M5	6	6	-6.16638583084748	0.002145	0.00160288050814992	0.0051546391752577319587628866	fdr ok	Cyclin_B1	ER-alpha,PR,GATA3,IGFBP2,Collagen_VI
BRCA	C12	M5	42	6	-1.87366232482188	0.002235	1.69778298676582E-05	0.0052835051546391752577319588	fdr ok		PR,ER-alpha
GBM	M15	M4	33	19	-0.62866656396519	0.002338	-0.000252686271373546	0.0054123711340206185567010309	fdr ok	EGFR_pY1068,EGFR_pY1173,HER2_pY1248,eEF2K	S6_pS240_S244,HSP70,Akt_pT308,S6_pS235_S236,Akt_pS473
BRCA	C10	M1	14	5	-2.64290059451177	0.002537	0.00022056350261988	0.0055412371134020618556701031	fdr ok	Cyclin_B1	PR,ER-alpha,GATA3,Bcl-2
BRCA	C14	M4	15	7	-2.50654504307773	0.002624	0.000974671942637877	0.0056701030927835051546391753	fdr ok		ER-alpha,GATA3,AR,PR,IGFBP2
BRCA	C11	C12	6	42	-1.74278087776872	0.00308	-0.000831953325164201	0.0057989690721649484536082474	fdr ok		ER-alpha,GATA3,IGFBP2
BRCA	C6	C7	31	15	-1.35235010623514	0.003253	-0.000343234011338927	0.0059278350515463917525773196	fdr ok	ER-alpha,PR,GATA3,AR	Cyclin_B1,S6_pS235_S236
BRCA	C3	M5	6	6	-3.74521277500258	0.003317	0.000551029277895656	0.0060567010309278350515463918	fdr ok		PR,ER-alpha,Bcl-2,GATA3,INPP4B
BRCA	C12	C7	42	15	-0.883601006556372	0.003424	-0.000125979707572973	0.0061855670103092783505154639	fdr ok	ER-alpha,GATA3
BRCA	C11	M4	6	7	-4.44585616757207	0.003551	0.000232776138867252	0.0063144329896907216494845361	fdr ok		ER-alpha,PR,GATA3,IGFBP2
OV	C12	C13	8	28	-1.04162438302945	0.003937	-0.000423415467778832	0.0064432989690721649484536082	fdr ok	Claudin-7,E-Cadherin	Caveolin-1,S6_pS235_S236
BRCA	C3	M1	6	5	-4.21069574288037	0.004184	0.000194943551569941	0.0065721649484536082474226804	fdr ok		ER-alpha,PR,Bcl-2,GATA3,STAT5-alpha
OV	C1	C12	23	8	-0.91901859548118	0.004197	-0.000104942639219708	0.0067010309278350515463917526	fdr ok	PR,Caveolin-1,S6_pS235_S236,ATM	p70S6K
BRCA	C11	C6	6	31	-2.43767717614533	0.004213	-0.000300075766215728	0.0068298969072164948453608247	fdr ok		ER-alpha,PR,GATA3
BRCA	C12	C5	42	49	-0.311399332118516	0.004462	8.0610295124237E-05	0.0069587628865979381443298969	fdr ok	HER2,HER2_pY1248,EGFR_pY1068,p70S6K,Syk	ER-alpha,PR,GATA3,Cyclin_D1
BRCA	C1	M1	25	5	-2.48872267160425	0.005335	-0.00050486397356541	0.0070876288659793814432989691	fdr ok	Cyclin_B1,ASNS	PR,ER-alpha,GATA3,Bcl-2,Caveolin-1
BRCA	C14	C6	15	31	-1.0636805194459	0.00544	0.000163314366651631	0.0072164948453608247422680412	fdr ok		PR,ER-alpha,GATA3,AR
OV	C10	C12	15	8	-0.98262319582615	0.005577	0.000196442371189857	0.0073453608247422680412371134	fdr ok	PR,Caveolin-1,S6_pS235_S236	Syk
BRCA	C3	C8	6	23	-1.58161414632215	0.00573	-0.000339054890108576	0.0074742268041237113402061856	fdr ok	Akt_pS473	ER-alpha,PR,Bcl-2,GATA3
BRCA	C12	M1	42	5	-1.80357310818034	0.005796	4.22501844904706E-05	0.0076030927835051546391752577	fdr ok	Cyclin_B1	PR,ER-alpha
UCEC	C6	M3	13	7	-1.18995902771493	0.005953	-0.000635411479465152	0.0077319587628865979381443299	fdr ok	IGFBP2,Cyclin_B1	Akt_pS473,Akt_pT308,ER-alpha,ER-alpha_pS118
COAD	M7	M9	19	16	-0.628779786113478	0.006153	-0.000287588574632496	0.0078608247422680412371134021	fdr ok	IGFBP2	NF-kB-p65_pS536,Rb_pS807_S811,STAT5-alpha,beta-Catenin
BRCA	C1	M5	25	6	-2.18422767715305	0.006444	-0.000268309382859364	0.0079896907216494845360824742	fdr ok		PR,ER-alpha,GATA3
OV	C1	C13	23	28	-0.41198005241511	0.006621	0.000192385834513631	0.0081185567010309278350515464	fdr ok	Claudin-7,PR,53BP1,AR,Rb_pS807_S811	Fibronectin,Caveolin-1,PKC-alpha_pS657
COAD	M12	M2	20	20	-0.656803142918248	0.006624	0.00012597194238156	0.0082474226804123711340206186	fdr ok	INPP4B,ATM	Caspase-7_cleavedD198
BRCA	C10	M5	14	6	-2.11144599043753	0.007007	0.00107367926735075	0.0083762886597938144329896907	fdr ok		PR,ER-alpha,GATA3
BRCA	C7	M4	15	7	-2.67798515126506	0.007079	-0.000963960925572595	0.0085051546391752577319587629	fdr ok		ER-alpha,GATA3,AR
COAD	M2	M7	20	19	-0.580816397639992	0.007577	7.21717858358308E-05	0.0086340206185567010309278350	fdr ok	Caspase-7_cleavedD198,Cyclin_B1	c-Kit
GBM	C1	M15	6	33	-1.18279982557612	0.008587	5.51203566099662E-05	0.0087628865979381443298969072	fdr ok		PKC-alpha_pS657,ERK2,PKC-alpha,beta-Catenin
BRCA	C1	C8	25	23	-0.644029816556003	0.009129	-0.000260826054469953	0.0088917525773195876288659794	fdr failed
OV	C13	C3	28	8	-0.71455922777433	0.009186	-0.00010424815703481	0.0090206185567010309278350515	fdr failed
OV	C11	C12	28	8	-0.587130246505314	0.010497	-0.000230986394384996	0.0091494845360824742268041237	fdr failed
BRCA	C12	C14	42	15	-0.613786716981526	0.010668	-0.000312128670577609	0.0092783505154639175257731959	fdr failed
BRCA	C5	M6	49	37	-0.275980231533225	0.010963	-2.9001158607884E-05	0.0094072164948453608247422680	fdr failed
KIRC	M16	M4	5	13	-0.911680307589807	0.011479	0.000467383400117376	0.0095360824742268041237113402	fdr failed
OV	C12	C14	8	53	-0.575918766065787	0.011535	-0.000143031021086677	0.0096649484536082474226804124	fdr failed
OV	C12	C2	8	58	-0.545458104247629	0.011949	-0.000352344774007749	0.0097938144329896907216494845	fdr failed
COAD	M2	M8	20	12	-0.661699843563662	0.01289	0.00026218821739487	0.0099226804123711340206185567	fdr failed
BRCA	C9	M6	27	37	-0.403852017081483	0.013298	0.000256520879195195	0.0100515463917525773195876289	fdr failed
BRCA	C5	C6	49	31	-0.295894961497929	0.013569	3.77254581397429E-05	0.0101804123711340206185567010	fdr failed
OV	C1	C7	23	32	-0.279211239394963	0.013897	-0.0001329006704465	0.0103092783505154639175257732	fdr failed
BRCA	C7	M8	15	7	-1.54516929105646	0.014707	0.000173429551143463	0.0104381443298969072164948454	fdr failed
COAD	M11	M13	51	31	-0.217395812463479	0.015091	5.34892680354563E-05	0.0105670103092783505154639175	fdr failed
OV	C13	C6	28	17	-0.341971437633582	0.016787	-0.000140450333522934	0.0106958762886597938144329897	fdr failed
BRCA	C14	M8	15	7	-1.12146724294253	0.018466	-0.000195298861861196	0.0108247422680412371134020619	fdr failed
OV	C10	C2	15	58	-0.27788521479475	0.019208	2.07656709934682E-05	0.0109536082474226804123711340	fdr failed
OV	C14	C7	53	32	-0.161772040647312	0.01928	-5.32728789314423E-05	0.0110824742268041237113402062	fdr failed
COAD	M13	M9	31	16	-0.380366099598985	0.019304	-0.000480369725441806	0.0112113402061855670103092784	fdr failed
COAD	M1	M11	5	51	-0.895696008562238	0.020071	-5.82220755444161E-05	0.0113402061855670103092783505	fdr failed
BRCA	C10	C8	14	23	-0.615957516161952	0.020432	0.00012659452407059	0.0114690721649484536082474227	fdr failed
GBM	C1	M4	6	19	-0.995964353909635	0.022541	-1.50425100619454E-05	0.0115979381443298969072164948	fdr failed
OV	C3	C6	8	17	-0.46751147182305	0.024513	4.17971083422463E-05	0.0117268041237113402061855670	fdr failed
OV	C13	C14	28	53	-0.183683377988213	0.024933	7.15166322083047E-05	0.0118556701030927835051546392	fdr failed
KIRC	M4	M6	13	9	-0.440936856939304	0.024996	-0.00025425026326082	0.0119845360824742268041237113	fdr failed
BRCA	C10	M4	14	7	-1.18055201803262	0.026748	-0.000366560170567433	0.0121134020618556701030927835	fdr failed
BRCA	C5	C9	49	27	-0.244805472520508	0.027317	-2.27480715063976E-05	0.0122422680412371134020618557	fdr failed
LUAD	C6	M13	14	24	-0.337237822279372	0.028021	0.000106610930052261	0.0123711340206185567010309278	fdr failed
BRCA	C9	M1	27	5	-1.18761663674911	0.028388	-0.000323234568775097	0.0125	fdr failed
BRCA	C3	C6	6	31	-1.28100647992463	0.029223	0.000375744149322775	0.0126288659793814432989690722	fdr failed
BRCA	C12	M4	42	7	-0.83357150636785	0.029305	-0.000260373056971771	0.0127577319587628865979381443	fdr failed
BRCA	C12	C6	42	31	-0.294292496824529	0.030028	-0.000246605219820036	0.0128865979381443298969072165	fdr failed
BRCA	C6	M6	31	37	-0.308129540264989	0.030126	-5.89118096450314E-07	0.0130154639175257731958762887	fdr failed
BRCA	C12	C8	42	23	-0.314715197078623	0.031002	-4.67059397115742E-05	0.0131443298969072164948453608	fdr failed
BRCA	C1	M4	25	7	-1.14014624926983	0.031569	0.000619949435505107	0.0132731958762886597938144330	fdr failed
BRCA	C3	M4	6	7	-2.01795793716324	0.031627	-0.00160673626889942	0.0134020618556701030927835052	fdr failed
OV	C10	C14	15	53	-0.244512680499275	0.031652	8.79435546828088E-05	0.0135309278350515463917525773	fdr failed
OV	C12	C3	8	8	-0.876394622808302	0.032558	0.000107066909386173	0.0136597938144329896907216495	fdr failed
LUSC	C3	C6	42	5	-0.689166996487678	0.032596	0.000197941839484532	0.0137886597938144329896907216	fdr failed
COAD	M1	M9	5	16	-0.816474537481852	0.033986	-0.000248617542972827	0.0139175257731958762886597938	fdr failed
OV	C10	C6	15	17	-0.287748151857969	0.034105	9.94681423477709E-05	0.0140463917525773195876288660	fdr failed
OV	C10	C7	15	32	-0.258443425826698	0.034327	8.05872395730655E-05	0.0141752577319587628865979381	fdr failed
BRCA	C10	C6	14	31	-0.569881042225692	0.034449	-0.000306724664675137	0.0143041237113402061855670103	fdr failed
UCEC	C11	M2	6	6	-1.09635446606444	0.036189	-0.000774802995303815	0.0144329896907216494845360825	fdr failed
BRCA	C5	M5	49	6	-0.709238526374421	0.036302	7.13704206762977E-06	0.0145618556701030927835051546	fdr failed
BRCA	C12	C9	42	27	-0.26500692572278	0.037312	-0.000119114072307623	0.0146907216494845360824742268	fdr failed
LUAD	M11	M13	6	24	-0.584554275093453	0.038433	-0.000190677771585483	0.0148195876288659793814432990	fdr failed
BRCA	C10	C11	14	6	-0.797179789961753	0.03907	0.00063400589135667	0.0149484536082474226804123711	fdr failed
UCEC	M1	M5	12	40	-0.322562845623727	0.041561	0.0001722684004934	0.0150773195876288659793814433	fdr failed
GBM	M15	M8	33	5	-0.91796351682358	0.041797	-5.65865714491236E-05	0.0152061855670103092783505155	fdr failed
BRCA	C5	M1	49	5	-0.757984620409914	0.044247	-0.000286053902834805	0.0153350515463917525773195876	fdr failed
OV	C3	C7	8	32	-0.378989117921066	0.046883	-6.06782151384751E-05	0.0154639175257731958762886598	fdr failed
LUAD	M13	M15	24	10	-0.312561354945389	0.04798	0.000173588913714961	0.0155927835051546391752577320	fdr failed
LUAD	C1	M13	19	24	-0.242581215368736	0.049032	-6.63196241646375E-05	0.0157216494845360824742268041	fdr failed
BRCA	C3	M8	6	7	-0.910971969352637	0.049809	-0.000770671262092616	0.0158505154639175257731958763	fdr failed
BRCA	C1	C9	25	27	-0.322706906859047	0.052442	-9.07282329066241E-05	0.0159793814432989690721649485	fdr failed
OV	C12	C8	8	14	-0.450417417993011	0.053292	-0.000278804470594497	0.0161082474226804123711340206	fdr failed
BRCA	C3	C9	6	27	-0.789702875988876	0.053585	-0.0006284818197803	0.0162371134020618556701030928	fdr failed
BRCA	C9	M5	27	6	-0.824858329625076	0.053635	0.000304292236310234	0.0163659793814432989690721650	fdr failed
KIRC	M15	M4	5	13	-0.720919893455195	0.053672	1.35671190134523E-05	0.0164948453608247422680412371	fdr failed
BRCA	C8	M6	23	37	-0.246164722368988	0.054586	1.3837921105606E-05	0.0166237113402061855670103093	fdr failed
OV	C1	C10	23	15	-0.265092887187681	0.055393	-0.000232857287504727	0.0167525773195876288659793814	fdr failed
UCEC	M1	M4	12	45	-0.239707295595455	0.055467	0.000245800424077402	0.0168814432989690721649484536	fdr failed
BRCA	C1	C6	25	31	-0.33265183979524	0.056293	6.73917962030393E-05	0.0170103092783505154639175258	fdr failed
READ	M12	M13	8	13	-0.602383390909157	0.057488	-0.000159084399439224	0.0171391752577319587628865979	fdr failed
COAD	M13	M7	31	19	-0.239667589359868	0.059127	-8.23804370526485E-05	0.0172680412371134020618556701	fdr failed
COAD	M1	M8	5	12	-0.813214132459994	0.059862	6.334767056586E-05	0.0173969072164948453608247423	fdr failed
LUAD	C1	M15	19	10	-0.318606412992091	0.060152	-3.34949716824889E-05	0.0175257731958762886597938144	fdr failed
BRCA	M1	M8	5	7	-1.02148507880271	0.061628	-7.31697843154656E-05	0.0176546391752577319587628866	fdr failed
UCEC	M4	M5	45	40	-0.100672140064377	0.062524	0.000100079454040592	0.0177835051546391752577319588	fdr failed
KIRC	C1	M4	7	13	-0.408890983351288	0.062971	6.52529681438577E-05	0.0179123711340206185567010309	fdr failed
OV	C12	C6	8	17	-0.354606262588971	0.06496	-0.000122140876808769	0.0180412371134020618556701031	fdr failed
UCEC	C11	M1	6	12	-0.617148832025642	0.070962	0.000355168135234138	0.0181701030927835051546391753	fdr failed
BRCA	C12	C3	42	6	-0.644062085456358	0.072531	-0.000516513582244838	0.0182989690721649484536082474	fdr failed
BRCA	M5	M8	6	7	-0.85115713293612	0.08	0.0072669498244957	0.0184278350515463917525773196	fdr failed
OV	C3	C8	8	14	-0.318662083486762	0.08	0.00868524043452014	0.0185567010309278350515463918	fdr failed
OV	C1	C11	23	28	-0.142392750059129	0.081	9.53525646519218E-05	0.0186855670103092783505154639	fdr failed
COAD	M11	M12	51	20	-0.164328691059675	0.081677	-6.17254666635826E-05	0.0188144329896907216494845361	fdr failed
BRCA	C8	M1	23	5	-0.59653950866268	0.082	0.0183121157373417	0.0189432989690721649484536082	fdr failed
KIRC	M15	M17	5	296	-0.340351904105091	0.083	0.000745853911481049	0.0190721649484536082474226804	fdr failed
HNSC	M14	M8	9	19	-0.382082602669172	0.084	-0.0122267174167394	0.0192010309278350515463917526	fdr failed
GBM	M14	M15	20	33	-0.198199192573886	0.088	-0.00780882670147241	0.0193298969072164948453608247	fdr failed
OV	C2	C8	58	14	-0.157250519251178	0.09	0.00249790753452593	0.0194587628865979381443298969	fdr failed
OV	C11	C3	28	8	-0.277579531743854	0.091	-0.00278277477101355	0.0195876288659793814432989691	fdr failed
BRCA	C10	C14	14	15	-0.317251082077529	0.094	0.00195445353551903	0.0197164948453608247422680412	fdr failed
BRCA	C1	C11	25	6	-0.649924617203521	0.095	0.00147804386115104	0.0198453608247422680412371134	fdr failed
BRCA	C6	C9	31	27	-0.202280895422017	0.095872	0.000298653165208596	0.0199742268041237113402061856	fdr failed
COAD	M11	M7	51	19	-0.148300835686225	0.099	-0.0060012002423615	0.0201030927835051546391752577	fdr failed
UCEC	M5	M6	40	9	-0.259154207576042	0.101	-0.00128661092179011	0.0202319587628865979381443299	fdr failed
OV	C10	C8	15	14	-0.211287307908995	0.103	-0.00314528632410874	0.0203608247422680412371134021	fdr failed
UCEC	C6	M7	13	8	-0.39778313139049	0.105	0.00142991117117413	0.0204896907216494845360824742	fdr failed
OV	C11	C13	28	28	-0.11061075833191	0.106	0.00688691236905694	0.0206185567010309278350515464	fdr failed
BRCA	C9	M4	27	7	-0.491441024478821	0.108	-0.00716541572910839	0.0207474226804123711340206186	fdr failed
COAD	M11	M9	51	16	-0.147300883197872	0.108	0.00207212263365025	0.0208762886597938144329896907	fdr failed
COAD	M1	M7	5	19	-0.581254727237882	0.112	-0.0161917694808887	0.0210051546391752577319587629	fdr failed
UCEC	C3	M2	7	6	-0.579204053297481	0.113	-0.0059058032748383	0.0211340206185567010309278350	fdr failed
OV	C11	C2	28	58	-0.0762330772474584	0.114	0.00126743981975523	0.0212628865979381443298969072	fdr failed
UCEC	C6	M1	13	12	-0.297653890116003	0.115	-0.001346666695661	0.0213917525773195876288659794	fdr failed
OV	C13	C8	28	14	-0.176065416274323	0.116	-0.00360061493845205	0.0215206185567010309278350515	fdr failed
OV	C10	C13	15	28	-0.173126252811311	0.117	-0.00362713798468747	0.0216494845360824742268041237	fdr failed
GBM	C1	M14	6	20	-0.409455296470032	0.119	0.00321967282540866	0.0217783505154639175257731959	fdr failed
COAD	M1	M12	5	20	-0.548297582509983	0.122	-0.000370640751029784	0.0219072164948453608247422680	fdr failed
COAD	M10	M2	11	20	-0.273682556654828	0.126	0.00342487864824345	0.0220360824742268041237113402	fdr failed
COAD	M1	M13	5	31	-0.41227329548072	0.131	0.00458991000688883	0.0221649484536082474226804124	fdr failed
OV	C1	C2	23	58	-0.0813413144666217	0.133	0.003549773039629	0.0222938144329896907216494845	fdr failed
UCEC	C3	M7	7	8	-0.408098673887931	0.134	-0.00125388025720857	0.0224226804123711340206185567	fdr failed
BRCA	C10	M8	14	7	-0.361280109012501	0.134	0.000813422391744414	0.0225515463917525773195876289	fdr failed
UCEC	C3	M1	7	12	-0.392963617539937	0.134	-0.00408865744208811	0.0226804123711340206185567010	fdr failed
LUSC	C6	M8	5	6	-0.650815471429953	0.135	-0.0069050802937877	0.0228092783505154639175257732	fdr failed
COAD	M12	M7	20	19	-0.184562547733316	0.137	0.000900512661062921	0.0229381443298969072164948454	fdr failed
OV	C2	C3	58	8	-0.185154100793714	0.138	0.00246617500637892	0.0230670103092783505154639175	fdr failed
READ	M11	M13	18	13	-0.237909752795051	0.139	-0.00403779722296493	0.0231958762886597938144329897	fdr failed
OV	C1	C14	23	53	-0.0772970097486851	0.143	0.00375101209430772	0.0233247422680412371134020619	fdr failed
UCEC	C6	M6	13	9	-0.277008712930016	0.146	-0.00406747296824905	0.0234536082474226804123711340	fdr failed
HNSC	C1	M14	31	9	-0.218145204904872	0.146	-0.000484001176579756	0.0235824742268041237113402062	fdr failed
COAD	M14	M2	6	20	-0.343007813893895	0.152	-0.00193242453641465	0.0237113402061855670103092784	fdr failed
BRCA	C1	C7	25	15	-0.203792175042807	0.156	-0.00305082149754238	0.0238402061855670103092783505	fdr failed
OV	C14	C3	53	8	-0.185713052929266	0.159	-0.0063572351294544	0.0239690721649484536082474227	fdr failed
BRCA	C6	M5	31	6	-0.414529164464799	0.16	0.0216602546536889	0.0240979381443298969072164948	fdr failed
BRCA	C8	C9	23	27	-0.15443455735269	0.161	-0.00692825339253308	0.0242268041237113402061855670	fdr failed
OV	C1	C8	23	14	-0.118150758329502	0.164	0.00513317747532479	0.0243556701030927835051546392	fdr failed
BRCA	M6	M8	37	7	-0.25367652432482	0.165	0.0269609500423291	0.0244845360824742268041237113	fdr failed
HNSC	C1	C5	31	21	-0.102300034803015	0.166	-0.000993040348814469	0.0246134020618556701030927835	fdr failed
KIRC	C1	M17	7	296	-0.151323719377318	0.167	-0.00118554004235367	0.0247422680412371134020618557	fdr failed
OV	C10	C5	15	7	-0.242413356665207	0.167	0.00327720555415068	0.0248711340206185567010309278	fdr failed
OV	C12	C7	8	32	-0.168986087965664	0.167	0.00413425531865748	0.025	fdr failed
HNSC	C1	C4	31	17	-0.101921328470926	0.168	-0.000272222242887846	0.0251288659793814432989690722	fdr failed
UCEC	M3	M6	7	9	-0.311331343697884	0.168	-0.0105147185683863	0.0252577319587628865979381443	fdr failed
BRCA	C6	M1	31	5	-0.553125067160799	0.174	-0.0277752584143285	0.0253865979381443298969072165	fdr failed
LUSC	C2	C6	12	5	-0.378072665375292	0.174	-0.0161856802843275	0.0255154639175257731958762887	fdr failed
UCEC	M1	M3	12	7	-0.333409806738791	0.174	-0.00722549594046169	0.0256443298969072164948453608	fdr failed
OV	C1	C3	23	8	-0.192393242781401	0.176	-0.00153477608822602	0.0257731958762886597938144330	fdr failed
OV	C10	C3	15	8	-0.195225201000422	0.179	0.00305384655876019	0.0259020618556701030927835052	fdr failed
OV	C14	C2	53	58	-0.0391747571608967	0.184	-0.000785301022095961	0.0260309278350515463917525773	fdr failed
BRCA	C6	M4	31	7	-0.317927969206462	0.187	-0.0144113263519144	0.0261597938144329896907216495	fdr failed
UCEC	M1	M7	12	8	-0.226127222118958	0.188	0.00661060083494354	0.0262886597938144329896907216	fdr failed
LUSC	C3	M14	42	5	-0.225126597490284	0.19	0.0274844721823643	0.0264175257731958762886597938	fdr failed
BRCA	C8	M5	23	6	-0.316235736399847	0.193	-0.00786194218510956	0.0265463917525773195876288660	fdr failed
BRCA	C10	C7	14	15	-0.190372633507483	0.194	-0.00626738236707399	0.0266752577319587628865979381	fdr failed
OV	C13	C5	28	7	-0.215505728107317	0.195	0.00051792845366627	0.0268041237113402061855670103	fdr failed
BRCA	M1	M4	5	7	-0.368463340790377	0.196	0.0370612222705481	0.0269329896907216494845360825	fdr failed
HNSC	C5	M14	21	9	-0.179911281637033	0.2	0.00842070663214414	0.0270618556701030927835051546	fdr failed
LUAD	C6	M15	14	10	-0.149763111287534	0.201	-0.00810362737653242	0.0271907216494845360824742268	fdr failed
UCEC	C3	M6	7	9	-0.268688947906345	0.201	-0.00223851580197877	0.0273195876288659793814432990	fdr failed
BRCA	C10	C12	14	42	-0.142410835386407	0.202	-0.00247144869434665	0.0274484536082474226804123711	fdr failed
OV	C7	C8	32	14	-0.0926776023107827	0.203	-0.00537697269405358	0.0275773195876288659793814433	fdr failed
BRCA	C1	M8	25	7	-0.269690365597054	0.205	0.0114298290967449	0.0277061855670103092783505155	fdr failed
UCEC	M2	M7	6	8	-0.321339016508276	0.21	-0.0154114201806861	0.0278350515463917525773195876	fdr failed
OV	C11	C7	28	32	-0.0519006948898237	0.213	-0.00117817869609189	0.0279639175257731958762886598	fdr failed
UCEC	M3	M4	7	45	-0.15132982942978	0.215	0.00398090176487643	0.0280927835051546391752577320	fdr failed
UCEC	C11	M7	6	8	-0.309508592530729	0.216	-0.0172552523498307	0.0282216494845360824742268041	fdr failed
OV	C2	C7	58	32	-0.0438470228713221	0.217	-0.00100890198549183	0.0283505154639175257731958763	fdr failed
OV	C12	C5	8	7	-0.228644828249532	0.218	-0.00242892417411946	0.0284793814432989690721649485	fdr failed
HNSC	C1	C3	31	28	-0.0581030213503126	0.219	0.00244962758444469	0.0286082474226804123711340206	fdr failed
LUAD	M11	M15	6	10	-0.176178790146631	0.22	-1.40101701848039E-05	0.0287371134020618556701030928	fdr failed
BRCA	C1	C12	25	42	-0.0774411748890813	0.224	-0.00186730293618995	0.0288659793814432989690721650	fdr failed
GBM	M14	M4	20	19	-0.106444163884069	0.224	-0.00200944241163991	0.0289948453608247422680412371	fdr failed
HNSC	C3	M14	28	9	-0.120283104851246	0.234	0.00433027515144975	0.0291237113402061855670103093	fdr failed
HNSC	C1	M8	31	19	-0.073862329019093	0.239	-0.00167578851475142	0.0292525773195876288659793814	fdr failed
UCEC	C6	M2	13	6	-0.216789034809377	0.24	-0.00868649143785751	0.0293814432989690721649484536	fdr failed
UCEC	C11	M6	6	9	-0.213224366545242	0.24	-0.0171466683405983	0.0295103092783505154639175258	fdr failed
UCEC	M4	M7	45	8	-0.105376038273207	0.242	0.0108349809995135	0.0296391752577319587628865979	fdr failed
BLCA	C8	M8	5	8	-0.329900827650338	0.242	0.0120011315723214	0.0297680412371134020618556701	fdr failed
HNSC	C3	M15	28	9	-0.107982960186732	0.243	0.0044109501646101	0.0298969072164948453608247423	fdr failed
BRCA	C6	C8	31	23	-0.068230476312209	0.247	0.00649883971914226	0.0300257731958762886597938144	fdr failed
GBM	M4	M8	19	5	-0.248377156602324	0.257	0.0246489541860005	0.0301546391752577319587628866	fdr failed
BLCA	M3	M8	5	8	-0.232810340953632	0.259	0.0106171092555897	0.0302835051546391752577319588	fdr failed
UCEC	M3	M7	7	8	-0.173748085837001	0.266	-0.000422023666381229	0.0304123711340206185567010309	fdr failed
KIRC	M15	M6	5	9	-0.161870838317217	0.275	-0.00114405085067273	0.0305412371134020618556701031	fdr failed
BRCA	M4	M8	7	7	-0.206755800664109	0.275	-0.0222015652571583	0.0306701030927835051546391753	fdr failed
LUAD	C3	M13	7	24	-0.107568351132468	0.291	0.00959164229443382	0.0307989690721649484536082474	fdr failed
UCEC	M5	M7	40	8	-0.0809478095766263	0.292	5.46814344704991E-05	0.0309278350515463917525773196	fdr failed
COAD	M14	M7	6	19	-0.108215803048664	0.293	0.0200349078379159	0.0310567010309278350515463918	fdr failed
UCEC	M4	M6	45	9	-0.0562005210468612	0.301	0.00524322642163051	0.0311855670103092783505154639	fdr failed
KIRC	M17	M6	296	9	-0.0473455686127178	0.302	-0.00018805948288065	0.0313144329896907216494845361	fdr failed
COAD	M13	M8	31	12	-0.0480105711235534	0.309	0.00141373314951406	0.0314432989690721649484536082	fdr failed
OV	C10	C11	15	28	-0.0369926812635679	0.314	0.00219657011231623	0.0315721649484536082474226804	fdr failed
UCEC	M2	M4	6	45	-0.0868489397473748	0.314	0.00491838123260301	0.0317010309278350515463917526	fdr failed
COAD	M1	M14	5	6	-0.169973931191041	0.317	-0.00502001935143739	0.0318298969072164948453608247	fdr failed
HNSC	C10	M15	10	9	-0.102994957916856	0.329	-0.00816704539295684	0.0319587628865979381443298969	fdr failed
HNSC	M14	M15	9	9	-0.0784448450092619	0.329	-0.011212052732608	0.0320876288659793814432989691	fdr failed
BRCA	C5	M4	49	7	-0.0872756586644314	0.33	-0.00177099813634887	0.0322164948453608247422680412	fdr failed
KIRC	C1	M16	7	5	-0.100294132187921	0.334	-0.00202423413827236	0.0323453608247422680412371134	fdr failed
COAD	M12	M13	20	31	-0.0205349749237858	0.336	0.00206995024151308	0.0324742268041237113402061856	fdr failed
BRCA	C1	C14	25	15	-0.0542880519070259	0.337	-0.0120657342706348	0.0326030927835051546391752577	fdr failed
UCEC	M2	M5	6	40	-0.0639679350469695	0.338	0.00592069704707747	0.0327319587628865979381443299	fdr failed
BRCA	C11	C3	6	6	-0.115330882275039	0.339	-0.00164721448062977	0.0328608247422680412371134021	fdr failed
OV	C1	C6	23	17	-0.0253171778905266	0.34	-0.00175495739348265	0.0329896907216494845360824742	fdr failed
LUSC	M14	M8	5	6	-0.134775083232622	0.341	-0.0117912674804177	0.0331185567010309278350515464	fdr failed
LUSC	C4	C6	6	5	-0.107260748509299	0.345	0.00821294902057556	0.0332474226804123711340206186	fdr failed
BRCA	M4	M6	7	37	-0.0569608675647046	0.345	-0.0149701022215679	0.0333762886597938144329896907	fdr failed
BRCA	C8	M4	23	7	-0.0721391032543366	0.347	0.00675389970019282	0.0335051546391752577319587629	fdr failed
OV	C11	C8	28	14	-0.0414837130978967	0.35	-0.00956821631638576	0.0336340206185567010309278350	fdr failed
BRCA	C10	C9	14	27	-0.0153491330827364	0.354	0.00769401066979835	0.0337628865979381443298969072	fdr failed
OV	C2	C6	58	17	-0.0183616710144285	0.357	0.000560066745029641	0.0338917525773195876288659794	fdr failed
BRCA	C9	M8	27	7	-0.0401725666433599	0.36	0.0136564849128079	0.0340206185567010309278350515	fdr failed
HNSC	C1	C10	31	10	-0.0209047673339278	0.366	0.000315588969141071	0.0341494845360824742268041237	fdr failed
HNSC	C8	M14	13	9	-0.0237083358867523	0.374	0.00146580133533968	0.0342783505154639175257731959	fdr failed
BRCA	C3	C7	6	15	-0.0150673659532821	0.374	0.021567838984055	0.0344072164948453608247422680	fdr failed
COAD	M1	M10	5	11	-0.0889445914350784	0.378	-0.00919706434984942	0.0345360824742268041237113402	fdr failed
OV	C6	C7	17	32	-0.0154703519896522	0.381	-0.00184567620471463	0.0346649484536082474226804124	fdr failed
HNSC	C4	M15	17	9	-0.00730387638749264	0.388	0.00485883130202754	0.0347938144329896907216494845	fdr failed
BRCA	C14	C3	15	6	-0.0250914254442272	0.395	0.00197365985047373	0.0349226804123711340206185567	fdr failed
HNSC	C1	M15	31	9	-0.000347636901933512	0.395	0.00724964431309809	0.0350515463917525773195876289	fdr failed
OV	C11	C14	28	53	-0.00901049464858161	0.398	-0.00136531825233928	0.0351804123711340206185567010	fdr failed
LUAD	C11	M11	5	6	-0.132579018812272	0.4	-0.0147463544259552	0.0353092783505154639175257732	fdr failed
COAD	M8	M9	12	16	-0.0301713049637176	0.4	-0.012093282572714	0.0354381443298969072164948454	fdr failed
UCEC	C11	C6	6	13	-0.0294772696605818	0.403	0.00587348428592195	0.0355670103092783505154639175	fdr failed
LUSC	C3	M8	42	6	-0.0213422183679199	0.406	-0.00322598167726341	0.0356958762886597938144329897	fdr failed
HNSC	C10	C5	10	21	-0.0108341760605093	0.411	-0.00394946150566985	0.0358247422680412371134020619	fdr failed
BRCA	C12	M8	42	7	-0.00643905727993754	0.412	0.00765235826897874	0.0359536082474226804123711340	fdr failed
HNSC	C8	M15	13	9	-0.00207952596450411	0.417	0.00431773579372698	0.0360824742268041237113402062	fdr failed
KIRC	M16	M6	5	9	-0.0222431583745806	0.418	0.00891923437810108	0.0362113402061855670103092784	fdr failed
HNSC	C4	M14	17	9	0.0092142537910469	0.421	0.00465953032218855	0.0363402061855670103092783505	fdr failed
LUSC	C4	M8	6	6	0.0456626288662427	0.425	0.00609246791001372	0.0364690721649484536082474227	fdr failed
OV	C14	C6	53	17	-0.00255666433215929	0.427	-0.000488095165259177	0.0365979381443298969072164948	fdr failed
KIRC	M16	M17	5	296	-0.00980506568290629	0.428	0.00123987699961628	0.0367268041237113402061855670	fdr failed
LUSC	C6	M14	5	5	-0.0284962988341171	0.436	-0.0062024160788991	0.0368556701030927835051546392	fdr failed
BRCA	M1	M6	5	37	0.0401135041550376	0.437	0.0154440874155531	0.0369845360824742268041237113	fdr failed
BRCA	C1	C3	25	6	0.0160240275487453	0.441	-0.0210535309444817	0.0371134020618556701030927835	fdr failed
UCEC	C3	C6	7	13	0.00929065054796752	0.441	-0.00506267644753914	0.0372422680412371134020618557	fdr failed
LUAD	C6	M11	14	6	0.0058172618601855	0.442	-0.00638415487507914	0.0373711340206185567010309278	fdr failed
COAD	M12	M9	20	16	0.0124049489342539	0.442	0.00370105483827039	0.0375	fdr failed
OV	C14	C8	53	14	0.0044197194531499	0.444	-0.00156623562739761	0.0376288659793814432989690722	fdr failed
HNSC	C10	M8	10	19	0.00740474926100987	0.449	-0.00167144241860422	0.0377577319587628865979381443	fdr failed
BRCA	C6	M8	31	7	0.0600134849728988	0.45	0.0262227013218889	0.0378865979381443298969072165	fdr failed
OV	C3	C5	8	7	-0.00896355534675664	0.458	-0.0207362955322447	0.0380154639175257731958762887	fdr failed
LUSC	C3	C4	42	6	0.0140002644407637	0.458	-0.00481929278446831	0.0381443298969072164948453608	fdr failed
LUAD	C3	M11	7	6	0.0544538739514486	0.459	-0.00546365043083941	0.0382731958762886597938144330	fdr failed
KIRC	M15	M16	5	5	0.0185207592922438	0.465	-0.0125528923977091	0.0384020618556701030927835052	fdr failed
UCEC	C11	C3	6	7	0.0487695631316996	0.469	0.0159034593793845	0.0385309278350515463917525773	fdr failed
HNSC	C5	M15	21	9	0.0390037278732649	0.471	0.00523471836071017	0.0386597938144329896907216495	fdr failed
LUAD	C11	M15	5	10	0.0123877309189613	0.475	-0.000385630094766331	0.0387886597938144329896907216	fdr failed
LUSC	C3	C8	42	8	0.0121141019288373	0.475	-0.00863124153762973	0.0389175257731958762886597938	fdr failed
BRCA	C5	C8	49	23	0.0228301470696763	0.486	0.00482299325533067	0.0390463917525773195876288660	fdr failed
HNSC	C4	M8	17	19	0.016854003357043	0.488	-0.00340509571675911	0.0391752577319587628865979381	fdr failed
GBM	C1	M8	6	5	0.0894381489344198	0.489	-0.0648763999813079	0.0393041237113402061855670103	fdr failed
GBM	M14	M8	20	5	0.0710803873152344	0.492	0.0249284343547113	0.0394329896907216494845360825	fdr failed
LUSC	C6	C8	5	8	0.0213572386067256	0.493	0.00531640465064091	0.0395618556701030927835051546	fdr failed
LUAD	C1	C6	19	14	0.0285198106257134	0.498	0.00524896249239242	0.0396907216494845360824742268	fdr failed
OV	C1	C5	23	7	0.0504088378333485	0.498	0.00287093618748045	0.0398195876288659793814432990	fdr failed
BRCA	C8	M8	23	7	0.0604385373081548	0.503	0.00779535411436277	0.0399484536082474226804123711	fdr failed
UCEC	M2	M3	6	7	0.082779185166963	0.513	-0.00617944071670922	0.0400773195876288659793814433	fdr failed
BLCA	C8	M15	5	6	0.182468818769181	0.519	-0.0428881829968915	0.0402061855670103092783505155	fdr failed
BLCA	M15	M8	6	8	0.100086234623307	0.53	-0.00144066287125261	0.0403350515463917525773195876	fdr failed
HNSC	C3	C5	28	21	0.0436630177710882	0.542	0.00745723404275473	0.0404639175257731958762886598	fdr failed
LUSC	C2	M14	12	5	0.0978194541639219	0.545	-0.0153869308237125	0.0405927835051546391752577320	fdr failed
BRCA	C11	C14	6	15	0.100166470305627	0.547	-0.000717823187991707	0.0407216494845360824742268041	fdr failed
LUAD	C3	M15	7	10	0.0787036269927022	0.548	0.00745063842161434	0.0408505154639175257731958763	fdr failed
BRCA	C5	M8	49	7	0.0665650412000041	0.552	-0.0060550978112047	0.0409793814432989690721649485	fdr failed
COAD	M12	M8	20	12	0.0824441359288528	0.553	-0.00260962208873437	0.0411082474226804123711340206	fdr failed
BRCA	M4	M5	7	6	0.161694084653536	0.555	0.0202523576512195	0.0412371134020618556701030928	fdr failed
LUAD	C1	C3	19	7	0.0671795489674345	0.558	-0.023467172346522	0.0413659793814432989690721650	fdr failed
LUSC	C2	C4	12	6	0.13669094139615	0.562	-0.0071766629223048	0.0414948453608247422680412371	fdr failed
LUAD	C11	C6	5	14	0.0909051670453565	0.569	-0.0100275240027273	0.0416237113402061855670103093	fdr failed
HNSC	C10	M14	10	9	0.111951608183485	0.574	-0.00331817694451855	0.0417525773195876288659793814	fdr failed
HNSC	C5	M8	21	19	0.0557944561770185	0.575	-0.0011918423126869	0.0418814432989690721649484536	fdr failed
HNSC	C3	M8	28	19	0.0471624165576685	0.58	0.000763557096682053	0.0420103092783505154639175258	fdr failed
LUSC	C8	M14	8	5	0.146804652325315	0.583	0.00222463442360086	0.0421391752577319587628865979	fdr failed
HNSC	M15	M8	9	19	0.0972840990600723	0.584	0.00271186808514661	0.0422680412371134020618556701	fdr failed
COAD	M14	M8	6	12	0.134132878485156	0.587	0.00595092215450613	0.0423969072164948453608247423	fdr failed
UCEC	M2	M6	6	9	0.17961648563651	0.592	-0.0042976423922114	0.0425257731958762886597938144	fdr failed
HNSC	C5	C8	21	13	0.0927224991578655	0.595	0.020752185460805	0.0426546391752577319587628866	fdr failed
LUAD	C1	C11	19	5	0.137831876573301	0.597	-0.00482941973287566	0.0427835051546391752577319588	fdr failed
COAD	M1	M2	5	20	0.160393200973756	0.611	-0.00480207740768726	0.0429123711340206185567010309	fdr failed
COAD	M11	M14	51	6	0.0988936777261724	0.632	-0.0147984842456395	0.0430412371134020618556701031	fdr failed
READ	M11	M12	18	8	0.158258677124618	0.641	0.000964510730847135	0.0431701030927835051546391753	fdr failed
OV	C11	C6	28	17	0.047736323281697	0.641	0.000560552837914644	0.0432989690721649484536082474	fdr failed
BRCA	C11	C7	6	15	0.252274752153276	0.644	0.0103353427416273	0.0434278350515463917525773196	fdr failed
OV	C6	C8	17	14	0.0674557460773464	0.652	0.00275497338150327	0.0435567010309278350515463918	fdr failed
OV	C5	C8	7	14	0.115300459282501	0.653	0.00203793555310844	0.0436855670103092783505154639	fdr failed
LUSC	C4	M14	6	5	0.173224718974602	0.659	0.0129667566035497	0.0438144329896907216494845361	fdr failed
HNSC	C1	C8	31	13	0.0869805396350394	0.665	-0.00014275854796108	0.0439432989690721649484536082	fdr failed
BRCA	C1	C10	25	14	0.1359512143449	0.667	0.00534266371599232	0.0440721649484536082474226804	fdr failed
LUAD	C11	C3	5	7	0.297849055384798	0.671	-0.00771883826374097	0.0442010309278350515463917526	fdr failed
COAD	M12	M14	20	6	0.210872038149196	0.679	-0.000804606908861812	0.0443298969072164948453608247	fdr failed
COAD	M10	M13	11	31	0.12000145177926	0.683	0.00151448820995296	0.0444587628865979381443298969	fdr failed
COAD	M10	M7	11	19	0.138917725002491	0.684	0.00512056569665924	0.0445876288659793814432989691	fdr failed
COAD	M14	M9	6	16	0.175235682693554	0.69	-0.00466826735942633	0.0447164948453608247422680412	fdr failed
LUAD	C1	M11	19	6	0.176134026937666	0.693	-0.00560068996716548	0.0448453608247422680412371134	fdr failed
HNSC	C4	C5	17	21	0.0871494625471492	0.697	-0.00178809782868988	0.0449742268041237113402061856	fdr failed
BRCA	M1	M5	5	6	0.392448726808741	0.7	0.0238021866520597	0.0451030927835051546391752577	fdr failed
KIRC	C1	M6	7	9	0.164967431643756	0.7	-0.0163840481800005	0.0452319587628865979381443299	fdr failed
UCEC	M3	M5	7	40	0.146457709993381	0.703	0.0022783294747658	0.0453608247422680412371134021	fdr failed
HNSC	C10	C3	10	28	0.133909706843369	0.723	0.00548480647505783	0.0454896907216494845360824742	fdr failed
UCEC	M1	M2	12	6	0.281341780527008	0.726	-0.0112164666313068	0.0456185567010309278350515464	fdr failed
HNSC	C3	C4	28	17	0.0856466225687704	0.727	0.00243724355742406	0.0457474226804123711340206186	fdr failed
BRCA	M5	M6	6	37	0.29191229759839	0.729	-0.00479764177745472	0.0458762886597938144329896907	fdr failed
LUSC	C8	M8	8	6	0.365702017720686	0.732	0.0311630889895012	0.0460051546391752577319587629	fdr failed
OV	C5	C6	7	17	0.154748240118147	0.754	-0.000695008107202687	0.0461340206185567010309278350	fdr failed
UCEC	M1	M6	12	9	0.240287219873645	0.771	0.0157205747006139	0.0462628865979381443298969072	fdr failed
OV	C5	C7	7	32	0.163376865455424	0.776	0.00801155757640569	0.0463917525773195876288659794	fdr failed
LUSC	C2	C3	12	42	0.114836599197011	0.781	-0.00359035184074526	0.0465206185567010309278350515	fdr failed
OV	C11	C5	28	7	0.18709493657625	0.803	0.0101616474056578	0.0466494845360824742268041237	fdr failed
HNSC	C10	C8	10	13	0.221667249600568	0.806	-0.00546192152087955	0.0467783505154639175257731959	fdr failed
LUSC	C2	M8	12	6	0.335306752168584	0.807	-0.00803472402444869	0.0469072164948453608247422680	fdr failed
UCEC	M6	M7	9	8	0.278604227846406	0.813	0.00633507661733228	0.0470360824742268041237113402	fdr failed
OV	C14	C5	53	7	0.189270295304327	0.814	-0.00786607552217357	0.0471649484536082474226804124	fdr failed
HNSC	C10	C4	10	17	0.180989456134967	0.816	-0.00182334471720466	0.0472938144329896907216494845	fdr failed
COAD	M10	M9	11	16	0.200654073762617	0.824	-0.0129330913360752	0.0474226804123711340206185567	fdr failed
BRCA	C14	C7	15	15	0.21761348196436	0.824	-0.0125296302566484	0.0475515463917525773195876289	fdr failed
COAD	M7	M8	19	12	0.191382500497513	0.828	-0.00732344560537089	0.0476804123711340206185567010	fdr failed
BLCA	C8	M3	5	5	0.806518724531948	0.828	0.0247974722111105	0.0478092783505154639175257732	fdr failed
COAD	M11	M8	51	12	0.139621575342309	0.838	0.00132754316393543	0.0479381443298969072164948454	fdr failed
LUAD	C11	M13	5	24	0.346484139713635	0.84	0.00789892365304549	0.0480670103092783505154639175	fdr failed
LUSC	C2	C8	12	8	0.336359198613462	0.85	0.000291967327658931	0.0481958762886597938144329897	fdr failed
COAD	M10	M8	11	12	0.293649923384226	0.851	0.00317989046663891	0.0483247422680412371134020619	fdr failed
BRCA	C10	C3	14	6	0.42281694201375	0.852	-0.00558947445252587	0.0484536082474226804123711340	fdr failed
LUSC	C4	C8	6	8	0.396585342696024	0.856	0.00217855928425779	0.0485824742268041237113402062	fdr failed
OV	C2	C5	58	7	0.23296887263937	0.875	0.000809253683732495	0.0487113402061855670103092784	fdr failed
HNSC	C4	C8	17	13	0.192399566573609	0.883	0.00362241875730875	0.0488402061855670103092783505	fdr failed
HNSC	C8	M8	13	19	0.201023551811645	0.887	-0.00446936880434722	0.0489690721649484536082474227	fdr failed
KIRC	C1	M15	7	5	0.416993458895918	0.897	-0.000809459411941887	0.0490979381443298969072164948	fdr failed
COAD	M10	M11	11	51	0.180857227537603	0.901	0.00339266876133303	0.0492268041237113402061855670	fdr failed
COAD	M10	M14	11	6	0.436285499232453	0.907	0.00140596702889752	0.0493556701030927835051546392	fdr failed
COAD	M13	M14	31	6	0.35337706718307	0.909	-0.00379332832031206	0.0494845360824742268041237113	fdr failed
HNSC	C3	C8	28	13	0.201238891582804	0.927	0.00442161959948412	0.0496134020618556701030927835	fdr failed
COAD	M10	M12	11	20	0.274596873295634	0.927	-0.00485902620629138	0.0497422680412371134020618557	fdr failed
BLCA	M15	M3	6	5	0.705363039039669	0.946	-0.0212370563365056	0.0498711340206185567010309278	fdr failed
LUAD	C3	C6	7	14	0.438395795245048	0.984	-0.0092380237003663	0.05	fdr failed
pan cancer analysis
histotype1	histotype2	group1	group2	number of significant proteins histotype1	number of significant protein histotype2	protein intersection count	p-Value (fisher)	fdr-threshold	fdr evaluation	intersection of higher mean group1 proteins	intersection of higher mean group2 proteins
BRCA	UCEC	C11	M5	6	10	2	0.0785651801207084	0.0166666666666667	fdr failed	Cyclin_B1	ER-alpha
BRCA	UCEC	C3	M5	5	11	1	0.386979314047248	0.0333333333333333	fdr failed		ER-alpha
BRCA	UCEC	C11	M4	4	7	0	0.783819481725763	0.05	fdr failed
************************************************************************************************************
Genetic complexity reduction
group separability analysis
histotype	group1	group2	cases group1	cases group2	discriminability score	p-Value (monte carlo)	mean random discriminability score	fdr-threshold	fdr evaluation	higher mean group1 proteins	higher mean group2 proteins
BRCA	0	4	217	107	-1.64738972049817	0	-7.58955969376911E-05	0.0004098360655737704918032787	fdr ok	ER-alpha,PR,GATA3,Bcl-2,INPP4B	Cyclin_B1,ASNS
UCEC	2	4	45	44	-1.08216038280705	0	5.73080242236505E-05	0.0008196721311475409836065574	fdr ok	ER-alpha,Akt_pS473,Akt_pT308,E-Cadherin,ER-alpha_pS118,Claudin-7,CD49b	p53,Cyclin_B1,Cyclin_E1,IGFBP2
THCA	0	1	90	113	-2.07863162527	0	-0.000137168399247136	0.0012295081967213114754098361	fdr ok		Fibronectin
UCEC	0	4	93	44	-1.16533636965724	0	-5.36339935271408E-05	0.0016393442622950819672131148	fdr ok	Akt_pS473,ER-alpha,Akt_pT308,ER-alpha_pS118,E-Cadherin,Syk	Cyclin_B1,p53,Cyclin_E1
LGG	0	4	119	123	-0.29053075039813	0	-3.45491557028438E-05	0.0020491803278688524590163934	fdr ok	c-Kit,EGFR_pY1068,HER2,HER2_pY1248,IGFBP2,ACC1	Syk,E-Cadherin,MAPK_pT202_Y204,Src_pY527
BRCA	0	6	217	31	-1.85331905558403	0	1.83521990570038E-05	0.0024590163934426229508196721	fdr ok	ER-alpha,PR,GATA3,Bcl-2,Caveolin-1,AR,INPP4B	ASNS,Caspase-7_cleavedD198,Cyclin_B1
BRCA	2	4	37	107	-0.66730326582222	0.000036	-8.44320610827448E-06	0.0028688524590163934426229508	fdr ok	ER-alpha,GATA3,AR,ER-alpha_pS118	Cyclin_B1,p53
STAD	0	6	62	77	-0.290794115707017	0.000064	2.37713570942422E-05	0.0032786885245901639344262295	fdr ok	IGFBP2,Caveolin-1,NF-kB-p65_pS536	Cyclin_E1,Cyclin_B1,ASNS,ACC1
LGG	0	6	119	15	-0.66049869899696	0.000159	0.000121767728562635	0.0036885245901639344262295082	fdr ok	c-Kit,Cyclin_D1,EGFR_pY1068,HER2_pY1248	MAPK_pT202_Y204,Syk,GSK3-alpha-beta_pS21_S9,E-Cadherin
BRCA	2	6	37	31	-0.794083481114217	0.000368	-2.10996486593976E-05	0.0040983606557377049180327869	fdr ok	ER-alpha,GATA3,AR,Bcl-2	E-Cadherin,Caspase-7_cleavedD198,ASNS,p53,beta-Catenin
STAD	0	2	62	60	-0.242224626436981	0.001337	-1.1193511222299E-05	0.0045081967213114754098360656	fdr ok	NF-kB-p65_pS536,Caveolin-1	Caspase-7_cleavedD198,Claudin-7,Cyclin_B1
THCA	0	3	90	7	-1.4269734930136	0.001782	-0.000112772356520508	0.0049180327868852459016393443	fdr ok		Fibronectin
STAD	0	3	62	9	-0.817413597718412	0.001934	-1.87813958647229E-05	0.0053278688524590163934426230	fdr ok	HER2,Caveolin-1,NF-kB-p65_pS536,PKC-alpha_pS657,c-Kit	Caspase-7_cleavedD198,Cyclin_B1,Fibronectin,ASNS,Claudin-7
BRCA	0	2	217	37	-0.281577503803579	0.002363	2.30462553036493E-05	0.0057377049180327868852459016	fdr ok	PR,E-Cadherin,Bcl-2,Caveolin-1,Fibronectin,beta-Catenin	Cyclin_B1,Syk
GBM	0	4	71	28	-0.360665524999366	0.002396	-0.000156913671268549	0.0061475409836065573770491803	fdr ok	EGFR_pY1068,HER2_pY1248,EGFR_pY1173,IGFBP2	c-Kit,Cyclin_B1
ACC	0	4	31	7	-0.816002255305348	0.00475	8.40428147641394E-06	0.0065573770491803278688524590	fdr ok	PKC-alpha_pS657,PKC-alpha	Cyclin_B1,Fibronectin
BLCA	0	4	24	15	-0.724389173763379	0.005071	-0.000195298070303436	0.0069672131147540983606557377	fdr ok	NF-kB-p65_pS536,p38_pT180_Y182	Cyclin_B1,Caspase-7_cleavedD198,Bim
STAD	3	4	9	37	-0.627389266548288	0.006794	0.000246333153721887	0.0073770491803278688524590164	fdr ok	Caspase-7_cleavedD198	HER2,PKC-alpha_pS657
STAD	2	4	60	37	-0.227804013151012	0.007215	4.45221699432646E-05	0.0077868852459016393442622951	fdr ok	Caspase-7_cleavedD198,Claudin-7	ACC_pS79,p53,Rb_pS807_S811,Src_pY527
LUAD	0	6	44	32	-0.214872633103093	0.00765	7.55650215678948E-05	0.0081967213114754098360655738	fdr ok	Caveolin-1,Transglutaminase,VEGFR2,MAPK_pT202_Y204	Cyclin_B1,p53,NF-kB-p65_pS536,STAT5-alpha
HNSC	0	4	28	79	-0.260737708175185	0.008996	3.43286313460023E-05	0.0086065573770491803278688525	fdr failed
LUAD	2	6	27	32	-0.24264314248005	0.01259	0.000112370088899921	0.0090163934426229508196721312	fdr failed
HNSC	0	6	28	78	-0.217118133526636	0.015415	2.48187205222497E-05	0.0094262295081967213114754098	fdr failed
GBM	2	4	28	28	-0.305651110203755	0.016454	5.52826910946788E-05	0.0098360655737704918032786885	fdr failed
SKCM	0	3	24	62	-0.222250117062597	0.017197	-4.35156215458457E-05	0.0102459016393442622950819672	fdr failed
COAD	2	4	9	7	-0.972968642208981	0.022704	-0.000982812107690513	0.0106557377049180327868852459	fdr failed
LGG	2	6	12	15	-0.410277457696086	0.02405	0.000163035902255171	0.0110655737704918032786885246	fdr failed
PAAD	0	6	23	20	-0.369474057143451	0.025668	0.000270927203138896	0.0114754098360655737704918033	fdr failed
ESCA	2	6	12	58	-0.292570626694536	0.03069	-6.19250863867453E-05	0.0118852459016393442622950820	fdr failed
GBM	0	6	71	13	-0.358622162564327	0.032849	-0.000146727875036393	0.0122950819672131147540983607	fdr failed
COAD	0	2	9	9	-0.882056192993979	0.032993	-8.26748982971446E-05	0.0127049180327868852459016393	fdr failed
OV	4	6	152	34	-0.10205516180957	0.033556	-9.05847268503064E-05	0.0131147540983606557377049180	fdr failed
SKCM	0	1	24	26	-0.239021901962666	0.037435	-1.41639351375564E-05	0.0135245901639344262295081967	fdr failed
COAD	2	6	9	9	-0.728011184572404	0.038561	-0.000705840501841569	0.0139344262295081967213114754	fdr failed
SKCM	3	6	62	12	-0.289096074170121	0.041206	6.54810473181323E-05	0.0143442622950819672131147541	fdr failed
SARC	0	4	108	54	-0.0685612428545852	0.043296	-8.56807407684376E-05	0.0147540983606557377049180328	fdr failed
SKCM	1	6	26	12	-0.323464758198579	0.043315	-2.80571582067606E-05	0.0151639344262295081967213115	fdr failed
ESCA	2	4	12	42	-0.271526378600113	0.043623	-2.69054478758997E-05	0.0155737704918032786885245902	fdr failed
SKCM	0	2	24	60	-0.154782101592055	0.050334	7.77649558405792E-05	0.0159836065573770491803278688	fdr failed
UCEC	0	6	93	9	-0.318710530845063	0.05069	-7.63252884571765E-05	0.0163934426229508196721311475	fdr failed
UCEC	0	2	93	45	-0.0805139574398464	0.05302	-0.000104120146933133	0.0168032786885245901639344262	fdr failed
BLCA	0	6	24	37	-0.200494508258281	0.054821	-8.20824001783357E-05	0.0172131147540983606557377049	fdr failed
STAD	4	6	37	77	-0.0951693154339335	0.064369	-0.000119918604545879	0.0176229508196721311475409836	fdr failed
LUAD	4	6	23	32	-0.16402552753563	0.066218	9.62121319430096E-05	0.0180327868852459016393442623	fdr failed
SKCM	1	2	26	60	-0.117649222136802	0.071228	0.000109042018269305	0.0184426229508196721311475410	fdr failed
SKCM	0	6	24	12	-0.297443100677999	0.073791	-0.000143137135514979	0.0188524590163934426229508197	fdr failed
OV	0	4	19	152	-0.117849398703319	0.076636	-3.88198750850423E-05	0.0192622950819672131147540984	fdr failed
PRAD	0	4	137	14	-0.182494581112206	0.081	-0.000343251037196586	0.0196721311475409836065573770	fdr failed
TGCT	0	2	109	8	-0.313386460860746	0.082	0.00323145587775882	0.0200819672131147540983606557	fdr failed
PCPG	0	2	74	5	-0.485709807336743	0.088	0.0111336691736359	0.0204918032786885245901639344	fdr failed
LUAD	0	4	44	23	-0.127954951198401	0.088	-0.00402812612807581	0.0209016393442622950819672131	fdr failed
SKCM	2	3	60	62	-0.0610773358641303	0.09	0.000845609297373532	0.0213114754098360655737704918	fdr failed
LGG	2	4	12	123	-0.152652325317197	0.093	-0.0021395496694298	0.0217213114754098360655737705	fdr failed
STAD	0	4	62	37	-0.0714550537877034	0.096	0.00134507325598957	0.0221311475409836065573770492	fdr failed
HNSC	2	4	13	79	-0.16655690067034	0.109	-0.000331731827914295	0.0225409836065573770491803279	fdr failed
LUAD	2	4	27	23	-0.11530455239782	0.122	0.00302647281374526	0.0229508196721311475409836066	fdr failed
STAD	2	6	60	77	-0.0506687519291109	0.126	-0.000629852203508477	0.0233606557377049180327868852	fdr failed
LGG	4	6	123	15	-0.09853301526317	0.141	-0.00218313467627356	0.0237704918032786885245901639	fdr failed
HNSC	2	6	13	78	-0.130489008269722	0.144	-0.00497282643014629	0.0241803278688524590163934426	fdr failed
SKCM	3	7	62	13	-0.132077001839285	0.148	0.00404048228215699	0.0245901639344262295081967213	fdr failed
GBM	2	6	28	13	-0.197440744041607	0.154	-0.00530163123961349	0.025	fdr failed
BLCA	0	2	24	29	-0.116338216981308	0.157	-0.00304521748065891	0.0254098360655737704918032787	fdr failed
STAD	3	6	9	77	-0.170273203174352	0.159	-0.000673812167371487	0.0258196721311475409836065574	fdr failed
SARC	2	6	17	9	-0.213624340106424	0.16	-0.0149731792468664	0.0262295081967213114754098361	fdr failed
HNSC	0	2	28	13	-0.146035751524625	0.163	0.00602288723320133	0.0266393442622950819672131148	fdr failed
BLCA	2	4	29	15	-0.139270679862552	0.176	0.00296687153960271	0.0270491803278688524590163934	fdr failed
SARC	0	2	108	17	-0.0755535948532824	0.178	0.000133595014301962	0.0274590163934426229508196721	fdr failed
UCS	4	6	34	9	-0.120438269462033	0.197	-0.00238756323297148	0.0278688524590163934426229508	fdr failed
SKCM	1	7	26	13	-0.109303041167131	0.21	0.000488344652224994	0.0282786885245901639344262295	fdr failed
SARC	4	6	54	9	-0.107509702402917	0.216	0.00559125532389691	0.0286885245901639344262295082	fdr failed
SKCM	0	7	24	13	-0.107614094352636	0.216	-0.00444264847308088	0.0290983606557377049180327869	fdr failed
SKCM	2	7	60	13	-0.0805253059666136	0.222	0.00104807122969011	0.0295081967213114754098360656	fdr failed
UCEC	2	6	45	9	-0.127998609649076	0.226	-0.00381627539458009	0.0299180327868852459016393443	fdr failed
CESC	0	2	76	41	-0.0329103643932527	0.231	-0.00109353638672703	0.0303278688524590163934426230	fdr failed
PRAD	0	2	137	18	-0.0370228188484898	0.243	0.00115825681510219	0.0307377049180327868852459016	fdr failed
SKCM	2	6	60	12	-0.0621455544530711	0.248	0.00327269270289159	0.0311475409836065573770491803	fdr failed
KIRC	0	2	319	61	-0.0106062177247228	0.253	-5.10669775955836E-05	0.0315573770491803278688524590	fdr failed
KIRC	0	4	319	5	-0.113273098567047	0.257	0.00928410370912846	0.0319672131147540983606557377	fdr failed
KICH	0	4	36	20	-0.0337175774835821	0.26	0.00661743826547316	0.0323770491803278688524590164	fdr failed
PAAD	4	6	45	20	-0.0354082777369875	0.263	-0.00038129309598391	0.0327868852459016393442622951	fdr failed
PAAD	0	4	23	45	-0.0364429409214804	0.268	-0.00118272843806575	0.0331967213114754098360655738	fdr failed
SARC	2	4	17	54	-0.0506731175265358	0.27	-0.0024894829487301	0.0336065573770491803278688525	fdr failed
LUAD	2	7	27	5	-0.110438658152951	0.282	0.0196816487652926	0.0340163934426229508196721312	fdr failed
LUSC	0	6	11	64	-0.0606490367426193	0.285	-0.00317541702151078	0.0344262295081967213114754098	fdr failed
LUAD	0	7	44	5	-0.101587843993164	0.312	0.00834355209891585	0.0348360655737704918032786885	fdr failed
LUSC	4	6	16	64	-0.0301239666874817	0.315	-0.000101470272488807	0.0352459016393442622950819672	fdr failed
KIRP	0	2	93	20	-0.0284979235973886	0.318	-0.00143583917645634	0.0356557377049180327868852459	fdr failed
LUSC	2	7	12	5	-0.12306004766895	0.323	-0.00659532423614986	0.0360655737704918032786885246	fdr failed
KIRC	2	4	61	5	-0.0857488396027719	0.335	-0.00954464491175964	0.0364754098360655737704918033	fdr failed
COAD	4	6	7	9	-0.0636074529924802	0.336	0.0242411821342805	0.0368852459016393442622950820	fdr failed
LUSC	2	4	12	16	-0.0272465450411286	0.351	0.00144267120297565	0.0372950819672131147540983607	fdr failed
STAD	2	3	60	9	-0.0437897618009497	0.359	-0.0115708234912464	0.0377049180327868852459016393	fdr failed
LUAD	0	2	44	27	-0.0104752726204964	0.372	0.00364162797763218	0.0381147540983606557377049180	fdr failed
OV	2	4	5	152	-0.0587105212802506	0.384	-0.0177987765844652	0.0385245901639344262295081967	fdr failed
PRAD	2	4	18	14	0.00530440483147387	0.385	0.00879726685556181	0.0389344262295081967213114754	fdr failed
SARC	0	6	108	9	-0.0202673900135597	0.392	-0.00549166379943221	0.0393442622950819672131147541	fdr failed
BLCA	4	6	15	37	-0.0052946048407474	0.422	-0.000355254430401487	0.0397540983606557377049180328	fdr failed
LUSC	2	6	12	64	0.012411948441164	0.46	0.00150498963768705	0.0401639344262295081967213115	fdr failed
BLCA	2	6	29	37	0.0124093961265856	0.482	-0.00142981592869935	0.0405737704918032786885245902	fdr failed
SKCM	1	3	26	62	0.015405159548795	0.501	0.000688730735790877	0.0409836065573770491803278688	fdr failed
GBM	4	6	28	13	0.0538248579729874	0.566	0.0104879479218781	0.0413934426229508196721311475	fdr failed
SKCM	6	7	12	13	0.0891339507257385	0.573	0.00268643494430128	0.0418032786885245901639344262	fdr failed
LUSC	6	7	64	5	0.0848284190233013	0.584	-0.0149059776510323	0.0422131147540983606557377049	fdr failed
COAD	0	6	9	9	0.116517334390657	0.595	0.00546523994265534	0.0426229508196721311475409836	fdr failed
LUSC	0	2	11	12	0.145628577026889	0.652	0.00335896266809803	0.0430327868852459016393442623	fdr failed
OV	0	6	19	34	0.0596536378816879	0.685	0.00151743203870213	0.0434426229508196721311475410	fdr failed
LUAD	4	7	23	5	0.218923468700641	0.695	0.00130752588899579	0.0438524590163934426229508197	fdr failed
HNSC	4	6	79	78	0.0239206027368652	0.709	-0.000358714084688927	0.0442622950819672131147540984	fdr failed
BRCA	4	6	107	31	0.053924167197227	0.75	-0.00138032020019641	0.0446721311475409836065573770	fdr failed
LUAD	6	7	32	5	0.219643890145745	0.768	0.00707862416069334	0.0450819672131147540983606557	fdr failed
OV	0	2	19	5	0.28295995467685	0.779	0.0170711053318054	0.0454918032786885245901639344	fdr failed
ESCA	4	6	42	58	0.0396927243937721	0.792	0.000680105900194608	0.0459016393442622950819672131	fdr failed
UCEC	4	6	44	9	0.16176141681208	0.805	0.00155570351242216	0.0463114754098360655737704918	fdr failed
CHOL	0	2	17	8	0.181928167994791	0.806	-0.00646108004368728	0.0467213114754098360655737705	fdr failed
LUSC	0	4	11	16	0.187303848366268	0.821	0.00379516758472099	0.0471311475409836065573770492	fdr failed
COAD	0	4	9	7	0.330501287900354	0.838	-0.00253995926263727	0.0475409836065573770491803279	fdr failed
LUSC	0	7	11	5	0.438719564326053	0.841	0.0128580770196906	0.0479508196721311475409836066	fdr failed
THCA	1	3	113	7	0.23396665661121	0.852	-0.00869909836844205	0.0483606557377049180327868852	fdr failed
OV	2	6	5	34	0.324902343327251	0.871	0.00473521524668174	0.0487704918032786885245901639	fdr failed
GBM	0	2	71	28	0.0837154759892993	0.873	-0.00110900267129056	0.0491803278688524590163934426	fdr failed
LUSC	4	7	16	5	0.42394617625995	0.899	0.00998279603588284	0.0495901639344262295081967213	fdr failed
LGG	0	2	119	12	0.161465318445027	0.951	-0.0035240923001201	0.05	fdr failed
pan cancer analysis
histotype1	histotype2	group1	group2	number of significant proteins histotype1	number of significant protein histotype2	protein intersection count	p-Value (fisher)	fdr-threshold	fdr evaluation	intersection of higher mean group1 proteins	intersection of higher mean group2 proteins
BRCA	UCEC	2	4	6	11	4	0.000545671747956946	0.00192307692307692	fdr ok	ER-alpha,ER-alpha_pS118	Cyclin_B1,p53
GBM	LGG	0	4	6	10	3	0.00744242386930514	0.00384615384615385	fdr failed	EGFR_pY1068,HER2_pY1248,IGFBP2
BRCA	STAD	0	6	10	7	3	0.0124334944834387	0.00576923076923077	fdr failed	Caveolin-1	ASNS,Cyclin_B1
BRCA	STAD	0	2	8	5	2	0.0353542966737865	0.00769230769230769	fdr failed	Caveolin-1	Cyclin_B1
LUAD	STAD	0	6	8	7	2	0.0692651518763729	0.00961538461538462	fdr failed	Caveolin-1	Cyclin_B1
STAD	THCA	0	3	10	1	1	0.0833333333333333	0.0115384615384615	fdr failed		Fibronectin
BRCA	UCEC	0	4	7	9	2	0.0865009823971808	0.0134615384615385	fdr failed	ER-alpha	Cyclin_B1
STAD	UCEC	2	4	6	11	2	0.093795507722019	0.0153846153846154	fdr failed	Claudin-7	p53
BRCA	LUAD	0	6	10	8	2	0.133694426023636	0.0173076923076923	fdr failed	Caveolin-1	Cyclin_B1
ACC	BLCA	0	4	4	5	1	0.158405126500839	0.0192307692307692	fdr failed		Cyclin_B1
ACC	GBM	0	4	4	6	1	0.187677991666028	0.0211538461538462	fdr failed		Cyclin_B1
ACC	BRCA	0	4	4	7	1	0.216180518274237	0.0230769230769231	fdr failed		Cyclin_B1
BLCA	GBM	0	4	5	6	1	0.229694647269509	0.025	fdr failed		Cyclin_B1
BLCA	BRCA	0	4	5	7	1	0.263479969757688	0.0269230769230769	fdr failed		Cyclin_B1
BRCA	STAD	2	4	6	6	1	0.269884491759795	0.0288461538461538	fdr failed		p53
ACC	UCEC	0	4	4	9	1	0.270928971327775	0.0307692307692308	fdr failed		Cyclin_B1
BRCA	GBM	0	4	7	6	1	0.308311623772438	0.0326923076923077	fdr failed		Cyclin_B1
BLCA	UCEC	0	4	5	9	1	0.32749482700062	0.0346153846153846	fdr failed		Cyclin_B1
GBM	UCEC	0	4	6	9	1	0.380125666626658	0.0365384615384615	fdr failed		Cyclin_B1
LGG	UCEC	0	4	10	9	0	0.444057687363177	0.0384615384615385	fdr failed
BRCA	LGG	0	6	10	8	0	0.487592754751724	0.0403846153846154	fdr failed
BRCA	LGG	0	4	7	10	0	0.534931857154804	0.0423076923076923	fdr failed
LGG	LUAD	0	6	8	8	0	0.565884347187587	0.0442307692307692	fdr failed
LGG	STAD	0	6	8	7	0	0.608999345068546	0.0461538461538462	fdr failed
BLCA	LGG	0	4	5	10	0	0.642212147188597	0.0480769230769231	fdr failed
ACC	LGG	0	4	4	10	0	0.702798198810163	0.05	fdr failed
************************************************************************************************************
Heim
group separability analysis
histotype	group1	group2	cases group1	cases group2	discriminability score	p-Value (monte carlo)	mean random discriminability score	fdr-threshold	fdr evaluation	higher mean group1 proteins	higher mean group2 proteins
LGG	toLGG	toPRAD	223	5	-3.26762831657949	0	-6.09512414212883E-05	0.0000621118012422360248447205	fdr ok	p70S6K_pT389	EGFR_pY1068,HER2_pY1248,EGFR_pY1173,Cyclin_D1,Src_pY416,HER2,YAP_pS127
THCA	toBRCA	toLGG	8	36	-2.37622754898516	0	0.000366736109312546	0.0001242236024844720496894410	fdr ok		Fibronectin
THCA	toLAML	toLGG	22	36	-2.05451429302573	0	0.000133620521409524	0.0001863354037267080745341615	fdr ok		Fibronectin
THCA	toLAML	toTHCA	22	131	-0.996979925934861	0.000023	2.15299446614958E-05	0.0002484472049689440993788820	fdr ok		Fibronectin
BRCA	toBRCA	toSTAD	172	14	-1.51447223763166	0.000024	0.000138227954951067	0.0003105590062111801242236025	fdr ok	ER-alpha,PR,MAPK_pT202_Y204,Caveolin-1,GATA3,AR	ASNS,Cyclin_B1
STAD	toSTAD	toTHCA	101	9	-1.54449297930464	0.00004	-0.000572075478906113	0.0003726708074534161490683230	fdr ok	Caspase-7_cleavedD198,Cyclin_B1,Claudin-7	Caveolin-1,NF-kB-p65_pS536
BRCA	toSTAD	toTHCA	14	21	-2.01271305983354	0.000091	-0.000301775008620294	0.0004347826086956521739130435	fdr ok	ASNS,Cyclin_B1	Caveolin-1,PR,ER-alpha,Collagen_VI,MAPK_pT202_Y204
BRCA	toBRCA	toOV	172	25	-0.722859050786994	0.000124	-1.36942891823758E-05	0.0004968944099378881987577640	fdr ok	ER-alpha,PR,GATA3,INPP4B,AR	ASNS
STAD	toSKCM	toTHCA	10	9	-1.90532181536432	0.000296	0.000182029050031066	0.0005590062111801242236024845	fdr ok	Caspase-7_cleavedD198,Cyclin_B1,Claudin-7,CDK1	Caveolin-1
UCEC	toBRCA	toUCEC	27	92	-0.382610640137958	0.000303	-7.37016830338326E-05	0.0006211180124223602484472050	fdr ok	p53,Cyclin_B1,Cyclin_E1,IGFBP2,ASNS	Akt_pS473,Akt_pT308,E-Cadherin
STAD	toCOAD	toTHCA	14	9	-1.29202003606976	0.000408	0.000203445566553416	0.0006832298136645962732919255	fdr ok	Caspase-7_cleavedD198,4E-BP1,PCNA,Claudin-7,Cyclin_B1,ACC1,Bim	Caveolin-1,Cyclin_D1,YB-1,HSP70,NF-kB-p65_pS536,c-Kit,Src_pY527
STAD	toLUAD	toTHCA	13	9	-1.70553015111174	0.000438	-0.000637678591066508	0.0007453416149068322981366460	fdr ok	Caspase-7_cleavedD198,Cyclin_B1	Caveolin-1,Cyclin_D1
STAD	toPAAD	toTHCA	7	9	-2.42896246939979	0.00052	0.000191536620894183	0.0008074534161490683229813665	fdr ok	Caspase-7_cleavedD198,Claudin-7,Cyclin_B1,E-Cadherin	HSP70,Cyclin_D1
OV	toGBM	toUCEC	9	6	-1.45959359348214	0.000575	-0.000356250941407272	0.0008695652173913043478260870	fdr ok	Fibronectin	PR,ER-alpha,MAPK_pT202_Y204
STAD	toTHCA	toUCEC	9	13	-1.93466557919575	0.000666	0.000125506676577339	0.0009316770186335403726708075	fdr ok	Caveolin-1,HSP70,Paxillin,c-Kit,PKC-alpha_pS657,PKC-alpha	Caspase-7_cleavedD198,Cyclin_B1,4E-BP1,Syk,PCNA,Lck
SARC	toPCPG	toPRAD	11	9	-1.1155090304901	0.000817	-3.0707272278581E-05	0.0009937888198757763975155280	fdr ok		Caveolin-1,E-Cadherin
BRCA	toGBM	toTHCA	12	21	-1.44960836586425	0.001052	0.000308366029485073	0.0010559006211180124223602484	fdr ok		PR,Caveolin-1
OV	toGBM	toLAML	9	20	-0.8458672843058	0.001593	-0.00011586939187619	0.0011180124223602484472049689	fdr failed
STAD	toLGG	toPAAD	11	7	-1.27609364747677	0.001898	7.70705011432117E-05	0.0011801242236024844720496894	fdr failed
SARC	toOV	toPCPG	17	11	-0.769013461247539	0.001969	-0.000246708636246053	0.0012422360248447204968944099	fdr failed
BRCA	toOV	toTHCA	25	21	-0.899950118265032	0.002744	0.00020293487201983	0.0013043478260869565217391304	fdr failed
OV	toHNSC	toLAML	12	20	-0.730049844435147	0.00361	0.000103788693303743	0.0013664596273291925465838509	fdr failed
SARC	toBRCA	toPCPG	19	11	-0.554266664950335	0.003718	-0.000187664102635835	0.0014285714285714285714285714	fdr failed
BRCA	toBRCA	toHNSC	172	6	-1.55313597310915	0.003729	-0.000378759274504633	0.0014906832298136645962732919	fdr failed
STAD	toHNSC	toTHCA	13	9	-1.13647803933606	0.003799	0.000395784425670257	0.0015527950310559006211180124	fdr failed
GBM	toOV	toTHCA	5	15	-1.72956248236837	0.004084	-0.000539428621482465	0.0016149068322981366459627329	fdr failed
SARC	toHNSC	toPCPG	8	11	-0.875968716750524	0.00437	4.25641354484329E-05	0.0016770186335403726708074534	fdr failed
CESC	toBRCA	toGBM	15	8	-0.910539052834308	0.004936	-0.00058866645177469	0.0017391304347826086956521739	fdr failed
CESC	toBRCA	toUCEC	15	9	-0.832975125638839	0.004977	0.000174468576500789	0.0018012422360248447204968944	fdr failed
BRCA	toSKCM	toTHCA	6	21	-1.72147133139625	0.005306	-4.09992174198374E-05	0.0018633540372670807453416149	fdr failed
THCA	toBRCA	toTHCA	8	131	-1.09713036049645	0.005399	-0.000434024900164571	0.0019254658385093167701863354	fdr failed
UCEC	toSTAD	toUCEC	12	92	-0.446184359591676	0.005443	0.000209509184516602	0.0019875776397515527950310559	fdr failed
STAD	toBRCA	toPAAD	15	7	-1.28875373521338	0.005573	0.000177577532879402	0.0020496894409937888198757764	fdr failed
BRCA	toBRCA	toGBM	172	12	-0.687835585359426	0.006403	-0.000168005446217294	0.0021118012422360248447204969	fdr failed
GBM	toLGG	toOV	22	5	-1.43535689142586	0.006443	-0.00051187889444466	0.0021739130434782608695652174	fdr failed
STAD	toBRCA	toUCEC	15	13	-0.926374640161654	0.006905	-6.47233167966446E-05	0.0022360248447204968944099379	fdr failed
UCEC	toBRCA	toSKCM	27	6	-1.10224735129708	0.007012	0.000282167181839112	0.0022981366459627329192546584	fdr failed
GBM	toGBM	toOV	32	5	-1.61625837992707	0.007088	-0.000246757283901965	0.0023602484472049689440993789	fdr failed
SARC	toPCPG	toSARC	11	20	-0.514866628984516	0.007431	2.0889724475787E-05	0.0024223602484472049689440994	fdr failed
KIRC	toBRCA	toKIRC	44	173	-0.0984988706163694	0.007683	2.11363435130768E-05	0.0024844720496894409937888199	fdr failed
GBM	toOV	toPRAD	5	5	-1.64992904780327	0.007923	-0.000344738824076073	0.0025465838509316770186335404	fdr failed
CESC	toGBM	toPAAD	8	6	-0.61040885282001	0.00995	-0.000140870985827136	0.0026086956521739130434782609	fdr failed
BRCA	toHNSC	toTHCA	6	21	-1.57089485173423	0.01087	0.000176264254885303	0.0026708074534161490683229814	fdr failed
LGG	toLAML	toPRAD	9	5	-2.94727734631625	0.011019	0.000678204332598986	0.0027329192546583850931677019	fdr failed
KIRP	toBRCA	toKIRP	20	12	-0.56019835714045	0.011644	-2.2869501548146E-05	0.0027950310559006211180124224	fdr failed
THCA	toLGG	toTHCA	36	131	-0.207553002602596	0.011925	4.94548337702089E-05	0.0028571428571428571428571429	fdr failed
BRCA	toSARC	toSTAD	6	14	-1.63200212153172	0.012085	-2.65710217933194E-05	0.0029192546583850931677018634	fdr failed
STAD	toLGG	toUCEC	11	13	-0.859004939105676	0.012277	-0.00024695391149796	0.0029813664596273291925465838	fdr failed
STAD	toOV	toSTAD	6	101	-0.84436464503854	0.012553	-0.000130765077960189	0.0030434782608695652173913044	fdr failed
BRCA	toTHCA	toUCEC	21	12	-0.900537277179982	0.013363	-9.26980692701464E-05	0.0031055900621118012422360248	fdr failed
GBM	toBRCA	toOV	20	5	-1.03101533760757	0.014147	0.0002204950932303	0.0031677018633540372670807453	fdr failed
BRCA	toPRAD	toSTAD	17	14	-0.808299786377709	0.014533	-0.000206995739667738	0.0032298136645962732919254658	fdr failed
BRCA	toLUAD	toTHCA	6	21	-1.26301362452762	0.014886	0.000135415660665342	0.0032919254658385093167701863	fdr failed
CESC	toBRCA	toHNSC	15	6	-1.00402935848404	0.015688	9.62843863982631E-05	0.0033540372670807453416149068	fdr failed
BRCA	toHNSC	toSARC	6	6	-2.4633855061621	0.01622	-0.000910607505825212	0.0034161490683229813664596273	fdr failed
STAD	toOV	toUCEC	6	13	-1.08976189590795	0.017948	0.000511157861398987	0.0034782608695652173913043478	fdr failed
STAD	toSTAD	toUCEC	101	13	-0.354949151379984	0.019753	-0.000228206371394482	0.0035403726708074534161490683	fdr failed
STAD	toPAAD	toSTAD	7	101	-0.626231052647169	0.020106	-0.00014077573844584	0.0036024844720496894409937888	fdr failed
UCEC	toSKCM	toUCEC	6	92	-0.632051182387839	0.020208	8.434360272908E-05	0.0036645962732919254658385093	fdr failed
STAD	toHNSC	toUCEC	13	13	-0.588202595486919	0.021052	-2.3141808139579E-05	0.0037267080745341614906832298	fdr failed
OV	toHNSC	toUCEC	12	6	-1.01728964894652	0.022114	-0.000183960570955101	0.0037888198757763975155279503	fdr failed
LGG	toBRCA	toLGG	8	223	-0.396523331003738	0.02298	0.000130438508202035	0.0038509316770186335403726708	fdr failed
SARC	toLGG	toPCPG	17	11	-0.36726571000462	0.024607	6.68834534975356E-05	0.0039130434782608695652173913	fdr failed
STAD	toLGG	toSTAD	11	101	-0.380402772656934	0.024828	-5.77896712923357E-05	0.0039751552795031055900621118	fdr failed
STAD	toPAAD	toPRAD	7	8	-0.666448403027523	0.025374	-0.000318594767520509	0.0040372670807453416149068323	fdr failed
STAD	toLUAD	toOV	13	6	-0.779085063133627	0.025666	0.000406891248531602	0.0040993788819875776397515528	fdr failed
STAD	toLGG	toOV	11	6	-0.677559295022142	0.025705	0.000156426940027219	0.0041614906832298136645962733	fdr failed
OV	toBRCA	toGBM	29	9	-0.518094258218136	0.026663	0.000513167372372769	0.0042236024844720496894409938	fdr failed
OV	toLAML	toPRAD	20	17	-0.30563680287149	0.027074	0.000325651252385694	0.0042857142857142857142857143	fdr failed
BRCA	toLGG	toSTAD	41	14	-0.569149133050093	0.027437	-0.000275156233171912	0.0043478260869565217391304348	fdr failed
KIRC	toLAML	toPCPG	16	11	-0.365215015770938	0.02821	-0.000126651095902364	0.0044099378881987577639751553	fdr failed
STAD	toOV	toSKCM	6	10	-0.837093718720222	0.028653	0.000157333766519706	0.0044720496894409937888198758	fdr failed
BRCA	toBRCA	toSKCM	172	6	-0.861837414510465	0.028804	6.12881271396812E-05	0.0045341614906832298136645963	fdr failed
STAD	toBRCA	toSTAD	15	101	-0.275625786328153	0.029478	2.5680492383425E-05	0.0045962732919254658385093168	fdr failed
ESCA	toESCA	toSKCM	22	14	-0.345968486595474	0.029616	0.000161786385612543	0.0046583850931677018633540373	fdr failed
STAD	toOV	toPAAD	6	7	-0.772305056230008	0.030163	-0.000607198006162697	0.0047204968944099378881987578	fdr failed
THCA	toLGG	toPRAD	36	5	-0.817057874988121	0.030164	0.000433059040308247	0.0047826086956521739130434783	fdr failed
BRCA	toBRCA	toUCEC	172	12	-0.431871309259332	0.030258	-0.000174889432296011	0.0048447204968944099378881988	fdr failed
BRCA	toOV	toSARC	25	6	-1.15684368714691	0.031269	0.000606862789528029	0.0049068322981366459627329193	fdr failed
STAD	toLGG	toSKCM	11	10	-0.656376323093651	0.031827	-0.000120518075200817	0.0049689440993788819875776398	fdr failed
SARC	toGBM	toPRAD	10	9	-0.549800529897324	0.032205	-0.000391518878282063	0.0050310559006211180124223602	fdr failed
KIRC	toOV	toPCPG	16	11	-0.286804539786395	0.034861	-0.000130348124959583	0.0050931677018633540372670807	fdr failed
TGCT	toKIRC	toOV	6	7	-1.00444346450512	0.035018	-0.000220315373024362	0.0051552795031055900621118012	fdr failed
UCEC	toLGG	toLUAD	6	6	-0.976187831680122	0.035823	-0.000561973177713882	0.0052173913043478260869565217	fdr failed
OV	toGBM	toLGG	9	35	-0.41173366450742	0.035853	-0.000216806364637362	0.0052795031055900621118012422	fdr failed
KIRC	toKIRP	toPCPG	7	11	-0.562164459648869	0.037687	9.67286747384E-05	0.0053416149068322981366459627	fdr failed
OV	toPRAD	toUCEC	17	6	-0.562942334872865	0.037766	0.000350827083382444	0.0054037267080745341614906832	fdr failed
CESC	toGBM	toLGG	8	5	-0.850823070347595	0.038679	-6.1354551867484E-05	0.0054658385093167701863354037	fdr failed
UCEC	toBRCA	toSTAD	27	12	-0.352634043604102	0.03907	-0.000285131488364918	0.0055279503105590062111801242	fdr failed
LGG	toGBM	toLGG	8	223	-0.3215733304585	0.040628	3.99270400405883E-05	0.0055900621118012422360248447	fdr failed
CESC	toHNSC	toSKCM	6	10	-0.52782202419993	0.041063	-0.000152761931470037	0.0056521739130434782608695652	fdr failed
SARC	toLGG	toOV	17	17	-0.297129239580707	0.041259	-0.000113794128852872	0.0057142857142857142857142857	fdr failed
UCEC	toOV	toSKCM	6	6	-1.449510476995	0.043226	0.000671292146065689	0.0057763975155279503105590062	fdr failed
STAD	toOV	toTHCA	6	9	-0.654531334455399	0.043285	9.17502787020816E-06	0.0058385093167701863354037267	fdr failed
OV	toGBM	toOV	9	46	-0.321929966135754	0.043746	-9.97130081765381E-05	0.0059006211180124223602484472	fdr failed
KIRC	toKIRC	toPCPG	173	11	-0.205344014507729	0.04444	-8.14566660233928E-05	0.0059627329192546583850931677	fdr failed
BRCA	toKIRC	toTHCA	6	21	-0.883815245410947	0.045067	-0.000245356554658548	0.0060248447204968944099378882	fdr failed
SARC	toKIRC	toPCPG	8	11	-0.465995580862693	0.045246	4.24119270573205E-05	0.0060869565217391304347826087	fdr failed
STAD	toLUAD	toPAAD	13	7	-0.544278463190279	0.046827	-9.49371599811024E-05	0.0061490683229813664596273292	fdr failed
KIRC	toGBM	toTHCA	17	16	-0.269023899122431	0.047078	-1.76715385740262E-05	0.0062111801242236024844720497	fdr failed
SARC	toPCPG	toSKCM	11	8	-0.398525256825163	0.050446	0.000146429336134852	0.0062732919254658385093167702	fdr failed
STAD	toBRCA	toTHCA	15	9	-0.460132060780467	0.051419	2.46650360026499E-05	0.0063354037267080745341614907	fdr failed
STAD	toPAAD	toSKCM	7	10	-0.60730401263989	0.05316	0.00047872030150333	0.0063975155279503105590062112	fdr failed
PRAD	toOV	toTHCA	5	38	-0.574451736212025	0.053604	-5.1361200411719E-06	0.0064596273291925465838509317	fdr failed
LUAD	toBRCA	toLUSC	6	13	-0.477632412844098	0.053827	0.000289982759789946	0.0065217391304347826086956522	fdr failed
STAD	toLGG	toLUAD	11	13	-0.468504077013774	0.054508	-0.000264444705837129	0.0065838509316770186335403727	fdr failed
SARC	toGBM	toPCPG	10	11	-0.360899907417947	0.054762	-9.14851266486653E-05	0.0066459627329192546583850932	fdr failed
OV	toHNSC	toOV	12	46	-0.235225884329008	0.057295	-1.82350552415798E-05	0.0067080745341614906832298137	fdr failed
STAD	toSKCM	toUCEC	10	13	-0.534263902285236	0.05945	0.000621337626559988	0.0067701863354037267080745342	fdr failed
KIRC	toGBM	toPCPG	17	11	-0.309627813369097	0.060079	-0.000268346793904324	0.0068322981366459627329192547	fdr failed
BRCA	toHNSC	toLIHC	6	5	-1.11963675081146	0.060176	0.000878825958948669	0.0068944099378881987577639752	fdr failed
KIRP	toBRCA	toOV	20	7	-0.428209325047225	0.060895	3.01204511509539E-05	0.0069565217391304347826086956	fdr failed
SARC	toPCPG	toUCEC	11	7	-0.443141485981869	0.06109	-0.000197747180336271	0.0070186335403726708074534162	fdr failed
KIRC	toHNSC	toPRAD	7	18	-0.361817780268323	0.064424	-0.000154846486060009	0.0070807453416149068322981366	fdr failed
SARC	toGBM	toOV	10	17	-0.30808607680164	0.06453	-0.000353891515370561	0.0071428571428571428571428571	fdr failed
KIRC	toGBM	toOV	17	16	-0.206606533594218	0.065061	6.07479524352488E-05	0.0072049689440993788819875776	fdr failed
BRCA	toHNSC	toKIRC	6	6	-1.54751077075028	0.065232	-0.000357400191526462	0.0072670807453416149068322981	fdr failed
CESC	toBLCA	toHNSC	6	6	-0.868489801165991	0.067387	2.58747145937108E-05	0.0073291925465838509316770186	fdr failed
OV	toBRCA	toHNSC	29	12	-0.292564949990549	0.067615	-7.19480648745615E-05	0.0073913043478260869565217391	fdr failed
CESC	toGBM	toHNSC	8	6	-0.314192964945859	0.069775	6.61805179022713E-05	0.0074534161490683229813664596	fdr failed
TGCT	toOV	toPCPG	7	10	-0.466359794663862	0.070648	-0.000490344391493766	0.0075155279503105590062111801	fdr failed
ESCA	toESCA	toLUAD	22	11	-0.310079767178557	0.071262	7.62990971690721E-05	0.0075776397515527950310559006	fdr failed
KIRC	toHNSC	toPCPG	7	11	-0.416084514168546	0.072064	-0.000458941412881289	0.0076397515527950310559006211	fdr failed
STAD	toCOAD	toLGG	14	11	-0.338495664487992	0.072969	-0.000178334304310896	0.0077018633540372670807453416	fdr failed
BRCA	toLAML	toSTAD	13	14	-0.568026670933932	0.073835	0.000334523189056636	0.0077639751552795031055900621	fdr failed
BRCA	toBRCA	toLGG	172	41	-0.0972443699394958	0.074321	-3.51896173514202E-05	0.0078260869565217391304347826	fdr failed
BRCA	toLGG	toTHCA	41	21	-0.263332268544652	0.07642	-3.28613822403819E-05	0.0078881987577639751552795031	fdr failed
KIRC	toKIRC	toLGG	173	12	-0.146798555641048	0.078341	-4.25738359057766E-05	0.0079503105590062111801242236	fdr failed
OV	toLAML	toSTAD	20	5	-0.517138273469879	0.078614	-0.000504526547183284	0.0080124223602484472049689441	fdr failed
KIRC	toKIRC	toOV	173	16	-0.094935215956788	0.08	0.00395986789982126	0.0080745341614906832298136646	fdr failed
BRCA	toHNSC	toLGG	6	41	-0.812382650000071	0.08	-0.02022219736761	0.0081366459627329192546583851	fdr failed
BRCA	toBRCA	toLUAD	172	6	-0.52032681924543	0.08	0.0125389739434292	0.0081987577639751552795031056	fdr failed
UCEC	toLAML	toSTAD	5	12	-0.579269301747148	0.080197	0.000433805913916171	0.0082608695652173913043478261	fdr failed
BRCA	toKIRC	toSTAD	6	14	-0.824707612055388	0.082	0.00508141327508488	0.0083229813664596273291925466	fdr failed
OV	toSTAD	toUCEC	5	6	-0.526210740660689	0.08218	-0.000146709062734189	0.0083850931677018633540372671	fdr failed
KIRC	toHNSC	toTHCA	7	16	-0.289701525347287	0.082287	5.31668785295157E-05	0.0084472049689440993788819876	fdr failed
SARC	toCOAD	toPCPG	6	11	-0.443619122077134	0.082652	0.000563050674289636	0.0085093167701863354037267081	fdr failed
SARC	toPRAD	toSTAD	9	9	-0.385167467355595	0.083	-0.00794057164345066	0.0085714285714285714285714286	fdr failed
STAD	toBRCA	toSKCM	15	10	-0.349151062783656	0.084	0.0118561097360659	0.0086335403726708074534161491	fdr failed
OV	toLAML	toLGG	20	35	-0.131782308937572	0.085	0.00497081408290344	0.0086956521739130434782608696	fdr failed
CESC	toHNSC	toUCEC	6	9	-0.444136868375246	0.085	-0.00205847279949551	0.0087577639751552795031055901	fdr failed
CESC	toTHCA	toUCEC	6	9	-0.427984231473323	0.085	0.00713057071817417	0.0088198757763975155279503106	fdr failed
CESC	toLGG	toUCEC	5	9	-0.611744622374953	0.085117	0.000452647831839099	0.0088819875776397515527950311	fdr failed
PRAD	toLGG	toTHCA	18	38	-0.160024487704478	0.085387	0.000135198893083393	0.0089440993788819875776397516	fdr failed
ESCA	toESCA	toLUSC	22	16	-0.221547076857924	0.086	0.00354585539206204	0.0090062111801242236024844720	fdr failed
STAD	toPRAD	toTHCA	8	9	-0.413859392755692	0.087	-0.000169452201039038	0.0090683229813664596273291925	fdr failed
BRCA	toBRCA	toPRAD	172	17	-0.17915725166548	0.087	-0.00101827952570093	0.0091304347826086956521739130	fdr failed
BLCA	toSTAD	toUCEC	16	5	-0.7366562832939	0.087	-0.0178614272732402	0.0091925465838509316770186335	fdr failed
ESCA	toBRCA	toLUAD	6	11	-0.378701414886383	0.087	0.0040146430850824	0.0092546583850931677018633540	fdr failed
BRCA	toPRAD	toSARC	17	6	-0.762780541342874	0.087	-0.0321533412034648	0.0093167701863354037267080745	fdr failed
COAD	toCOAD	toREAD	13	6	-0.501483724845716	0.088	0.00598159525991928	0.0093788819875776397515527950	fdr failed
UCEC	toSKCM	toSTAD	6	12	-0.500290015390805	0.089	0.0046412399806492	0.0094409937888198757763975155	fdr failed
ESCA	toBRCA	toSKCM	6	14	-0.33578139493377	0.091	0.00243550767705348	0.0095031055900621118012422360	fdr failed
BRCA	toSARC	toSKCM	6	6	-1.18618839311414	0.091	-0.000137241015924474	0.0095652173913043478260869565	fdr failed
BRCA	toLIHC	toTHCA	5	21	-0.710162432357937	0.092	-0.00478612824665309	0.0096273291925465838509316770	fdr failed
STAD	toHNSC	toSTAD	13	101	-0.152109683478983	0.092	0.00643368700397051	0.0096894409937888198757763975	fdr failed
KIRC	toKIRC	toTHCA	173	16	-0.107680970696899	0.093	-0.00308423902599016	0.0097515527950310559006211180	fdr failed
BRCA	toLUAD	toSARC	6	6	-0.846296630561433	0.093	0.0201534394895649	0.0098136645962732919254658385	fdr failed
UCEC	toPAAD	toSKCM	7	6	-0.700481998600402	0.094	-0.0017116798128002	0.0098757763975155279503105590	fdr failed
LGG	toLAML	toLGG	9	223	-0.17714489737004	0.096	0.00398504959687339	0.0099378881987577639751552795	fdr failed
STAD	toLGG	toTHCA	11	9	-0.392147477430063	0.097	-0.00261255437571257	0.010	fdr failed
OV	toLGG	toUCEC	35	6	-0.329331100087201	0.099	0.00596319221803884	0.0100621118012422360248447205	fdr failed
PRAD	toLAML	toOV	19	5	-0.370274955828663	0.1	0.00754256573357372	0.0101242236024844720496894410	fdr failed
KIRP	toKIRC	toKIRP	9	12	-0.314003288028621	0.102	0.00678057767382145	0.0101863354037267080745341615	fdr failed
KIRC	toLAML	toTHCA	16	16	-0.146808844320791	0.103	0.00594596094453108	0.0102484472049689440993788820	fdr failed
LUAD	toGBM	toSTAD	9	7	-0.408466048297171	0.103	-0.00664457998562937	0.0103105590062111801242236025	fdr failed
CESC	toGBM	toTHCA	8	6	-0.338353526601361	0.105	-0.00371679457610317	0.0103726708074534161490683230	fdr failed
BRCA	toHNSC	toSTAD	6	14	-0.519539024642082	0.105	0.021731000190943	0.0104347826086956521739130435	fdr failed
BRCA	toPCPG	toTHCA	7	21	-0.536711309816297	0.107	-0.0110487292932763	0.0104968944099378881987577640	fdr failed
ESCA	toSKCM	toSTAD	14	14	-0.199615846076652	0.107	-0.00566613125035418	0.0105590062111801242236024845	fdr failed
STAD	toHNSC	toOV	13	6	-0.344756416971792	0.108	0.00570329546778451	0.0106211180124223602484472050	fdr failed
BRCA	toGBM	toHNSC	12	6	-0.675562172038088	0.109	-0.0215292566695615	0.0106832298136645962732919255	fdr failed
ESCA	toBRCA	toSTAD	6	14	-0.448784047054838	0.109	-0.00902572759130489	0.0107453416149068322981366460	fdr failed
LGG	toGBM	toPRAD	8	5	-1.08941160887136	0.11	0.031710115001897	0.0108074534161490683229813665	fdr failed
STAD	toCOAD	toUCEC	14	13	-0.301673142636698	0.112	-0.00385230977199675	0.0108695652173913043478260870	fdr failed
GBM	toKIRC	toTHCA	5	15	-0.543388437394647	0.116	-0.00279002853402064	0.0109316770186335403726708075	fdr failed
UCEC	toLGG	toUCEC	6	92	-0.30726529197209	0.118	0.00648753229463154	0.0109937888198757763975155280	fdr failed
STAD	toPAAD	toUCEC	7	13	-0.386784249083226	0.118	0.00466482708377041	0.0110559006211180124223602484	fdr failed
TGCT	toOV	toTGCT	7	43	-0.277331868241975	0.118	0.00988587193300433	0.0111180124223602484472049689	fdr failed
BLCA	toLUAD	toSKCM	7	12	-0.391779476934431	0.119	-0.00727369125294232	0.0111801242236024844720496894	fdr failed
PRAD	toPCPG	toTHCA	12	38	-0.156724843251967	0.119	0.000285512319546793	0.0112422360248447204968944099	fdr failed
BLCA	toCOAD	toUCEC	5	5	-0.561039147530305	0.12	0.0202746255997692	0.0113043478260869565217391304	fdr failed
BRCA	toGBM	toLAML	12	13	-0.416277677053358	0.12	0.0129994570318324	0.0113664596273291925465838509	fdr failed
PRAD	toLAML	toLGG	19	18	-0.163143686022897	0.122	-0.00353978354890442	0.0114285714285714285714285714	fdr failed
SARC	toOV	toSARC	17	20	-0.141140022035145	0.123	0.00299341730836839	0.0114906832298136645962732919	fdr failed
BRCA	toPCPG	toSARC	7	6	-0.611325470376205	0.123	0.0141544916479419	0.0115527950310559006211180124	fdr failed
KIRC	toBRCA	toGBM	44	17	-0.105856847456277	0.126	0.000265600834375968	0.0116149068322981366459627329	fdr failed
STAD	toHNSC	toPAAD	13	7	-0.305338549864718	0.126	-0.0117011899485218	0.0116770186335403726708074534	fdr failed
KIRC	toHNSC	toLGG	7	12	-0.252749958830041	0.129	0.00759667163302404	0.0117391304347826086956521739	fdr failed
BLCA	toBLCA	toUCEC	9	5	-0.436385332838663	0.129	0.0173054792969388	0.0118012422360248447204968944	fdr failed
CESC	toHNSC	toLGG	6	5	-0.625553285999954	0.13	-0.0143756163672906	0.0118633540372670807453416149	fdr failed
BLCA	toLUSC	toSTAD	8	16	-0.434237014966197	0.131	-0.00950551194959542	0.0119254658385093167701863354	fdr failed
BRCA	toBRCA	toTHCA	172	21	-0.113360924115394	0.131	-0.0028742963890992	0.0119875776397515527950310559	fdr failed
KIRP	toKIRP	toSTAD	12	5	-0.447355469011464	0.132	0.0164946792845521	0.0120496894409937888198757764	fdr failed
OV	toGBM	toSTAD	9	5	-0.548734296751132	0.132	0.00419853843589938	0.0121118012422360248447204969	fdr failed
STAD	toBRCA	toLUAD	15	13	-0.281297782220404	0.135	-0.00909422142383382	0.0121739130434782608695652174	fdr failed
SARC	toPCPG	toSTAD	11	9	-0.229874815500716	0.135	-0.0121301504146191	0.0122360248447204968944099379	fdr failed
KIRC	toBRCA	toHNSC	44	7	-0.187840878604536	0.136	0.00944082339434761	0.0122981366459627329192546584	fdr failed
SARC	toCOAD	toOV	6	17	-0.340437069127891	0.136	0.00571612136479057	0.0123602484472049689440993789	fdr failed
LUAD	toLUAD	toSTAD	50	7	-0.272719752429406	0.136	-0.00463118728066054	0.0124223602484472049689440994	fdr failed
UCEC	toLGG	toSKCM	6	6	-0.543600549984999	0.136	0.0171935411069262	0.0124844720496894409937888199	fdr failed
STAD	toCOAD	toOV	14	6	-0.32264366906097	0.136	-0.00744351019404738	0.0125465838509316770186335404	fdr failed
BRCA	toHNSC	toLUAD	6	6	-0.659059438455607	0.139	0.00182768366312932	0.0126086956521739130434782609	fdr failed
KIRC	toBRCA	toOV	44	16	-0.0944194974409758	0.143	0.000525853180294314	0.0126708074534161490683229814	fdr failed
KIRC	toLAML	toLGG	16	12	-0.166017408881306	0.144	-0.00398614111459997	0.0127329192546583850931677019	fdr failed
GBM	toOV	toUCEC	5	5	-0.846390492345513	0.145	-0.0161697824975311	0.0127950310559006211180124224	fdr failed
SARC	toLGG	toPRAD	17	9	-0.228327646347418	0.145	-0.00137698963072073	0.0128571428571428571428571429	fdr failed
STAD	toCOAD	toPAAD	14	7	-0.286297212447765	0.145	-0.0148552010956425	0.0129192546583850931677018634	fdr failed
OV	toBRCA	toPRAD	29	17	-0.13070222214793	0.146	-0.00462932550756474	0.0129813664596273291925465838	fdr failed
HNSC	toLGG	toLUSC	15	15	-0.194052352898314	0.148	-0.00209499720809364	0.0130434782608695652173913044	fdr failed
UCEC	toBRCA	toLUAD	27	6	-0.34878936672278	0.148	-0.0164870370431778	0.0131055900621118012422360248	fdr failed
KIRC	toBRCA	toLAML	44	16	-0.0847471468692049	0.149	0.00301195869928339	0.0131677018633540372670807453	fdr failed
GBM	toGBM	toKIRC	32	5	-0.440532358488415	0.153	0.00578292916398314	0.0132298136645962732919254658	fdr failed
BRCA	toBRCA	toKIRC	172	6	-0.322024578261647	0.154	0.0153940620290859	0.0132919254658385093167701863	fdr failed
HNSC	toLGG	toSKCM	15	12	-0.219089826259033	0.154	0.00239273670467387	0.0133540372670807453416149068	fdr failed
BRCA	toKIRC	toSKCM	6	6	-0.638117185203008	0.155	0.0238760700836719	0.0134161490683229813664596273	fdr failed
LUAD	toLUAD	toLUSC	50	13	-0.110866375550598	0.155	0.0025952607683076	0.0134782608695652173913043478	fdr failed
LGG	toBRCA	toPRAD	8	5	-0.864472951692154	0.155	-0.0182107549351204	0.0135403726708074534161490683	fdr failed
BRCA	toGBM	toSARC	12	6	-0.467933693672578	0.157	0.0150146760496878	0.0136024844720496894409937888	fdr failed
BRCA	toHNSC	toLAML	6	13	-0.613899765909895	0.158	-0.00212496953216897	0.0136645962732919254658385093	fdr failed
OV	toOV	toUCEC	46	6	-0.219858278784448	0.16	-0.00812048116939927	0.0137267080745341614906832298	fdr failed
BRCA	toHNSC	toSKCM	6	6	-0.439787424002319	0.161	-0.00936582536776736	0.0137888198757763975155279503	fdr failed
OV	toHNSC	toLGG	12	35	-0.151196407456222	0.163	-0.00668885195461686	0.0138509316770186335403726708	fdr failed
KIRP	toBRCA	toKIRC	20	9	-0.208239495674693	0.166	-0.00708232998014535	0.0139130434782608695652173913	fdr failed
SARC	toGBM	toSARC	10	20	-0.156754959858995	0.168	-0.00105241180138759	0.0139751552795031055900621118	fdr failed
BRCA	toHNSC	toPRAD	6	17	-0.479656738808856	0.169	-0.0158313654960843	0.0140372670807453416149068323	fdr failed
BLCA	toBLCA	toLUSC	9	8	-0.29508129242862	0.171	0.0352109533723604	0.0140993788819875776397515528	fdr failed
BRCA	toSARC	toTHCA	6	21	-0.34503668028519	0.171	0.0053656627606301	0.0141614906832298136645962733	fdr failed
BRCA	toLAML	toSKCM	13	6	-0.557574762000119	0.174	-0.0169849436437675	0.0142236024844720496894409938	fdr failed
ESCA	toLUSC	toSTAD	16	14	-0.145456184499464	0.174	0.00372575711372876	0.0142857142857142857142857143	fdr failed
SARC	toGBM	toKIRC	10	8	-0.208008790144955	0.176	0.00743350743428589	0.0143478260869565217391304348	fdr failed
OV	toCOAD	toUCEC	9	6	-0.286831919470981	0.176	-0.008987691802187	0.0144099378881987577639751553	fdr failed
LUAD	toBRCA	toSTAD	6	7	-0.323343782757181	0.18	-0.0148195199591395	0.0144720496894409937888198758	fdr failed
SARC	toHNSC	toSTAD	8	9	-0.269514889953005	0.18	-0.00853148906609059	0.0145341614906832298136645963	fdr failed
BRCA	toKIRC	toSARC	6	6	-0.403892687231608	0.18	0.0502552569694809	0.0145962732919254658385093168	fdr failed
BRCA	toSKCM	toSTAD	6	14	-0.368981589332495	0.18	-0.00643339224468582	0.0146583850931677018633540373	fdr failed
KIRC	toLAML	toPRAD	16	18	-0.112880953632164	0.181	-0.00400999111469872	0.0147204968944099378881987578	fdr failed
BRCA	toLIHC	toSTAD	5	14	-0.342875057228611	0.182	0.0315872930622697	0.0147826086956521739130434783	fdr failed
HNSC	toLGG	toLUAD	15	7	-0.255072609201225	0.183	0.00342012287665007	0.0148447204968944099378881988	fdr failed
STAD	toREAD	toUCEC	5	13	-0.383220014689213	0.184	0.0207053167309544	0.0149068322981366459627329193	fdr failed
BRCA	toPRAD	toSKCM	17	6	-0.380648139810358	0.184	0.00461150539048141	0.0149689440993788819875776398	fdr failed
STAD	toPRAD	toUCEC	8	13	-0.25621319879188	0.184	-0.00962315761533663	0.0150310559006211180124223602	fdr failed
SARC	toGBM	toSKCM	10	8	-0.209136578098878	0.185	-0.00291316885414284	0.0150931677018633540372670807	fdr failed
SARC	toCOAD	toSTAD	6	9	-0.262548232322466	0.186	-0.00253779636721776	0.0151552795031055900621118012	fdr failed
CESC	toHNSC	toPAAD	6	6	-0.226918893266788	0.187	0.00368561046716311	0.0152173913043478260869565217	fdr failed
STAD	toBRCA	toOV	15	6	-0.252732789290659	0.188	6.46321022339951E-05	0.0152795031055900621118012422	fdr failed
BRCA	toGBM	toLGG	12	41	-0.172714601144346	0.191	0.00738497153310057	0.0153416149068322981366459627	fdr failed
BRCA	toLGG	toSKCM	41	6	-0.423127263705979	0.192	-0.0200163731641644	0.0154037267080745341614906832	fdr failed
BRCA	toLIHC	toSARC	5	6	-0.444610155424911	0.195	0.00488842665955551	0.0154658385093167701863354037	fdr failed
CESC	toESCA	toHNSC	6	6	-0.496098879937005	0.197	-0.02048185593634	0.0155279503105590062111801242	fdr failed
BLCA	toHNSC	toLUAD	13	7	-0.284164957181073	0.197	0.0115135412735275	0.0155900621118012422360248447	fdr failed
CESC	toHNSC	toPRAD	6	5	-0.302303938322913	0.199	-0.002965347366038	0.0156521739130434782608695652	fdr failed
UCEC	toLAML	toOV	5	6	-0.408050504070317	0.2	0.0166873346315799	0.0157142857142857142857142857	fdr failed
KIRC	toGBM	toKIRC	17	173	-0.0522297146946471	0.201	-0.0016173277478433	0.0157763975155279503105590062	fdr failed
KIRC	toKIRC	toPRAD	173	18	-0.0545064080087467	0.201	-0.00322379960771154	0.0158385093167701863354037267	fdr failed
STAD	toHNSC	toSKCM	13	10	-0.166574456067613	0.203	-0.000138166787165298	0.0159006211180124223602484472	fdr failed
KIRP	toBRCA	toSTAD	20	5	-0.253107167789544	0.204	0.00523493820659396	0.0159627329192546583850931677	fdr failed
SARC	toBRCA	toSTAD	19	9	-0.124004585352717	0.204	0.00166943716129257	0.0160248447204968944099378882	fdr failed
OV	toBRCA	toUCEC	29	6	-0.194787507567547	0.205	0.00560990711042002	0.0160869565217391304347826087	fdr failed
SARC	toGBM	toSTAD	10	9	-0.151616588409812	0.209	0.00431669108165024	0.0161490683229813664596273292	fdr failed
BRCA	toPRAD	toTHCA	17	21	-0.165598148064753	0.21	-0.0172625114766761	0.0162111801242236024844720497	fdr failed
SARC	toCOAD	toPRAD	6	9	-0.282553477738279	0.211	-0.00428920679945	0.0162732919254658385093167702	fdr failed
LGG	toBRCA	toLAML	8	9	-0.282413020068553	0.211	0.00752677747942514	0.0163354037267080745341614907	fdr failed
LUSC	toHNSC	toSKCM	21	15	-0.108320679559629	0.211	-0.00900842513581918	0.0163975155279503105590062112	fdr failed
BRCA	toGBM	toPRAD	12	17	-0.219778822548196	0.212	-0.0050434757153192	0.0164596273291925465838509317	fdr failed
BRCA	toKIRC	toOV	6	25	-0.322856861275827	0.213	-0.0126286402660075	0.0165217391304347826086956522	fdr failed
BLCA	toSKCM	toSTAD	12	16	-0.161802396260885	0.215	0.000245779237263408	0.0165838509316770186335403727	fdr failed
GBM	toGBM	toTHCA	32	15	-0.12184989887718	0.218	-0.00601931421205219	0.0166459627329192546583850932	fdr failed
KIRC	toOV	toPRAD	16	18	-0.073780354028786	0.218	1.19901825274908E-05	0.0167080745341614906832298137	fdr failed
KIRC	toLAML	toOV	16	16	-0.0716419086440681	0.218	-0.00286969549530996	0.0167701863354037267080745342	fdr failed
LUAD	toGBM	toSKCM	9	13	-0.155463185111559	0.221	0.00543369006548403	0.0168322981366459627329192547	fdr failed
PCPG	toPCPG	toTHCA	45	10	-0.109212556652796	0.222	-0.00112759254679371	0.0168944099378881987577639752	fdr failed
BRCA	toSARC	toUCEC	6	12	-0.345141463528371	0.223	-0.0162224246240029	0.0169565217391304347826086956	fdr failed
PRAD	toOV	toPCPG	5	12	-0.17876552733377	0.223	-0.00150478865971615	0.0170186335403726708074534162	fdr failed
OV	toOV	toSTAD	46	5	-0.175842085680973	0.225	0.0070097780405326	0.0170807453416149068322981366	fdr failed
BLCA	toCOAD	toHNSC	5	13	-0.289335244466599	0.226	-0.00778716393978173	0.0171428571428571428571428571	fdr failed
STAD	toHNSC	toLGG	13	11	-0.161215846664721	0.227	-0.0118426192372339	0.0172049689440993788819875776	fdr failed
LUAD	toBRCA	toGBM	6	9	-0.223513908395626	0.229	-0.00717272797901706	0.0172670807453416149068322981	fdr failed
CESC	toGBM	toPRAD	8	5	-0.173171460814846	0.23	-0.00491535680845744	0.0173291925465838509316770186	fdr failed
OV	toBRCA	toLAML	29	20	-0.0694083547455495	0.232	0.00126946283906396	0.0173913043478260869565217391	fdr failed
CESC	toBLCA	toTHCA	6	6	-0.296030337052072	0.233	0.0252825640700052	0.0174534161490683229813664596	fdr failed
BRCA	toGBM	toSTAD	12	14	-0.163380248215525	0.235	-0.000949869460208795	0.0175155279503105590062111801	fdr failed
LUAD	toGBM	toLUAD	9	50	-0.0973784660125432	0.235	0.0027601796865729	0.0175776397515527950310559006	fdr failed
ESCA	toLUAD	toLUSC	11	16	-0.0933173428981338	0.237	0.00942105616569971	0.0176397515527950310559006211	fdr failed
BRCA	toBRCA	toLAML	172	13	-0.0991954942033182	0.238	-0.00652332217128491	0.0177018633540372670807453416	fdr failed
UCEC	toLUAD	toSTAD	6	12	-0.167194068010614	0.239	-0.00112579839670273	0.0177639751552795031055900621	fdr failed
KIRC	toHNSC	toKIRC	7	173	-0.0884364113533884	0.24	-0.00225414669797336	0.0178260869565217391304347826	fdr failed
KIRC	toKIRP	toOV	7	16	-0.126526926023745	0.242	-0.00782655265430005	0.0178881987577639751552795031	fdr failed
BLCA	toBLCA	toHNSC	9	13	-0.162966487945365	0.242	0.0023432609955993	0.0179503105590062111801242236	fdr failed
SARC	toHNSC	toPRAD	8	9	-0.150706334775755	0.248	0.0021442960912321	0.0180124223602484472049689441	fdr failed
PRAD	toLGG	toPCPG	18	12	-0.08260049120255	0.25	0.00370365313529822	0.0180745341614906832298136646	fdr failed
PRAD	toBRCA	toOV	20	5	-0.173548844428744	0.252	0.0214870145408165	0.0181366459627329192546583851	fdr failed
STAD	toCOAD	toSKCM	14	10	-0.117935959979041	0.254	0.000140288796620336	0.0181987577639751552795031056	fdr failed
BRCA	toHNSC	toPCPG	6	7	-0.358338635634542	0.258	-0.0120290038893885	0.0182608695652173913043478261	fdr failed
ESCA	toESCA	toHNSC	22	9	-0.148690340607402	0.259	-0.0243256455245631	0.0183229813664596273291925466	fdr failed
KIRP	toBRCA	toUCEC	20	7	-0.141802942447697	0.26	-0.00421549781235986	0.0183850931677018633540372671	fdr failed
BLCA	toCOAD	toLUSC	5	8	-0.340843016597846	0.26	-0.0420086878679484	0.0184472049689440993788819876	fdr failed
KIRC	toKIRP	toTHCA	7	16	-0.106327641298291	0.261	-0.00153290080527994	0.0185093167701863354037267081	fdr failed
SARC	toLGG	toSKCM	17	8	-0.0996195692181381	0.261	0.00248879384963177	0.0185714285714285714285714286	fdr failed
BRCA	toLAML	toLUAD	13	6	-0.244907125604545	0.262	-0.00985104820501284	0.0186335403726708074534161491	fdr failed
BRCA	toKIRC	toUCEC	6	12	-0.173572060567139	0.263	0.019749534324264	0.0186956521739130434782608696	fdr failed
BRCA	toKIRC	toLAML	6	13	-0.170349795663711	0.263	0.0025450621945202	0.0187577639751552795031055901	fdr failed
STAD	toREAD	toSKCM	5	10	-0.176107909100743	0.264	0.0160713407263879	0.0188198757763975155279503106	fdr failed
BRCA	toHNSC	toUCEC	6	12	-0.203230600207917	0.265	0.0204897873682254	0.0188819875776397515527950311	fdr failed
KIRC	toKIRC	toKIRP	173	7	-0.0866771684942318	0.265	-0.00888006125936819	0.0189440993788819875776397516	fdr failed
STAD	toREAD	toSTAD	5	101	-0.143337243796321	0.266	0.00352221884909644	0.0190062111801242236024844720	fdr failed
GBM	toKIRC	toOV	5	5	-0.272022345615849	0.267	0.00323318697586898	0.0190683229813664596273291925	fdr failed
CESC	toESCA	toGBM	6	8	-0.252130514433025	0.267	0.00177095493824651	0.0191304347826086956521739130	fdr failed
STAD	toPRAD	toSTAD	8	101	-0.0920643542427051	0.27	0.00225730594636249	0.0191925465838509316770186335	fdr failed
TGCT	toOV	toTHCA	7	6	-0.179091638427467	0.27	0.00163910831979925	0.0192546583850931677018633540	fdr failed
UCEC	toLAML	toLUAD	5	6	-0.203597972405298	0.272	0.00610775343147352	0.0193167701863354037267080745	fdr failed
KIRC	toHNSC	toPAAD	7	6	-0.181779763198863	0.274	-0.00603162984357537	0.0193788819875776397515527950	fdr failed
BRCA	toLGG	toOV	41	25	-0.0637596722328162	0.274	-0.00705059113937775	0.0194409937888198757763975155	fdr failed
UCEC	toLGG	toSTAD	6	12	-0.14627080199015	0.275	-0.0133570921414295	0.0195031055900621118012422360	fdr failed
UCEC	toOV	toUCEC	6	92	-0.11828074097167	0.276	0.0112755451282582	0.0195652173913043478260869565	fdr failed
BRCA	toLAML	toSARC	13	6	-0.228991131694936	0.277	-0.00169960982910582	0.0196273291925465838509316770	fdr failed
BRCA	toLGG	toSARC	41	6	-0.174477550658981	0.278	-0.00950205158694762	0.0196894409937888198757763975	fdr failed
SARC	toHNSC	toKIRC	8	8	-0.191390125478478	0.278	0.000535907206235923	0.0197515527950310559006211180	fdr failed
CESC	toLUSC	toUCEC	6	9	-0.147564308246331	0.279	0.00552282495949442	0.0198136645962732919254658385	fdr failed
OV	toHNSC	toPRAD	12	17	-0.0823604028314051	0.282	-0.00331810700220684	0.0198757763975155279503105590	fdr failed
BLCA	toLUSC	toUCEC	8	5	-0.258546694265782	0.283	-0.00735142398479414	0.0199378881987577639751552795	fdr failed
CESC	toPAAD	toUCEC	6	9	-0.148960883472455	0.283	-0.00193418350989697	0.020	fdr failed
KIRC	toKIRP	toPRAD	7	18	-0.0859245343390054	0.286	0.00719868535428261	0.0200621118012422360248447205	fdr failed
PCPG	toBRCA	toTHCA	12	10	-0.076744827957155	0.287	-0.00212332761571358	0.0201242236024844720496894410	fdr failed
CESC	toBRCA	toLUSC	15	6	-0.162392325658622	0.289	-0.00469389630791892	0.0201863354037267080745341615	fdr failed
ESCA	toBRCA	toESCA	6	22	-0.174607779455478	0.29	-0.0248789118198501	0.0202484472049689440993788820	fdr failed
OV	toLAML	toOV	20	46	-0.0372061571657305	0.291	-0.00242288815632295	0.0203105590062111801242236025	fdr failed
UCEC	toLGG	toOV	6	6	-0.221173595640945	0.292	-0.0192082547447483	0.0203726708074534161490683230	fdr failed
HNSC	toOV	toUCEC	15	7	-0.12529149769119	0.294	-0.00561636090960629	0.0204347826086956521739130435	fdr failed
UCEC	toOV	toSTAD	6	12	-0.133916369116374	0.295	-0.0133986349096709	0.0204968944099378881987577640	fdr failed
HNSC	toLUAD	toUCEC	7	7	-0.197402785029396	0.295	0.000949847137317384	0.0205590062111801242236024845	fdr failed
KIRC	toGBM	toPRAD	17	18	-0.0480090486541691	0.296	-0.000238009625654426	0.0206211180124223602484472050	fdr failed
KIRC	toHNSC	toUVM	7	7	-0.122161265720873	0.296	-0.0110164387635439	0.0206832298136645962732919255	fdr failed
UCEC	toPAAD	toUCEC	7	92	-0.0876393040758323	0.298	0.00249032487883112	0.0207453416149068322981366460	fdr failed
STAD	toLUAD	toUCEC	13	13	-0.0834320218076563	0.3	0.00890940318182822	0.0208074534161490683229813665	fdr failed
ESCA	toBRCA	toHNSC	6	9	-0.135615494429116	0.302	0.00815855878338096	0.0208695652173913043478260870	fdr failed
GBM	toKIRC	toPRAD	5	5	-0.204619571894508	0.303	-0.00298417339769886	0.0209316770186335403726708075	fdr failed
OV	toBRCA	toSTAD	29	5	-0.138767761526074	0.303	-0.00452092624562641	0.0209937888198757763975155280	fdr failed
CESC	toLGG	toLUSC	5	6	-0.123562467815182	0.303	0.00332184411132552	0.0210559006211180124223602484	fdr failed
SARC	toBRCA	toOV	19	17	-0.0546770747610914	0.303	-0.00219433157289046	0.0211180124223602484472049689	fdr failed
BLCA	toLUAD	toLUSC	7	8	-0.18315843407003	0.306	-0.0227676261445397	0.0211801242236024844720496894	fdr failed
UCEC	toLAML	toUCEC	5	92	-0.104696763481098	0.31	0.00267442805074111	0.0212422360248447204968944099	fdr failed
SARC	toHNSC	toLGG	8	17	-0.0742073292755059	0.31	0.00608320272156034	0.0213043478260869565217391304	fdr failed
KIRC	toHNSC	toOV	7	16	-0.0687272273461623	0.31	0.00430190660130039	0.0213664596273291925465838509	fdr failed
KIRC	toBRCA	toPCPG	44	11	-0.0434192106573086	0.311	0.000232727811243405	0.0214285714285714285714285714	fdr failed
SARC	toSTAD	toUCEC	9	7	-0.0964818125575668	0.312	0.00342602785791718	0.0214906832298136645962732919	fdr failed
GBM	toGBM	toLGG	32	22	-0.040583965508727	0.319	-0.0042907154569998	0.0215527950310559006211180124	fdr failed
STAD	toBRCA	toCOAD	15	14	-0.0658179337988933	0.32	0.00130826079167116	0.0216149068322981366459627329	fdr failed
LGG	toGBM	toLAML	8	9	-0.0600457230527418	0.32	0.00657150831293893	0.0216770186335403726708074534	fdr failed
KIRC	toBRCA	toKIRP	44	7	-0.0444493914197874	0.321	0.00916606304460931	0.0217391304347826086956521739	fdr failed
KIRC	toKIRP	toLGG	7	12	-0.0724535880397017	0.321	0.00345420103489215	0.0218012422360248447204968944	fdr failed
CESC	toBLCA	toLUSC	6	6	-0.0715926207661788	0.324	0.0109334704998227	0.0218633540372670807453416149	fdr failed
OV	toHNSC	toSTAD	12	5	-0.127197725993927	0.327	-0.0197984726405044	0.0219254658385093167701863354	fdr failed
PRAD	toPRAD	toTHCA	30	38	-0.0147982206330752	0.329	0.00034796410617893	0.0219875776397515527950310559	fdr failed
SARC	toHNSC	toSARC	8	20	-0.0632320371824004	0.329	0.00066939572112099	0.0220496894409937888198757764	fdr failed
OV	toLGG	toSTAD	35	5	-0.110063501299487	0.33	-0.00880001458644474	0.0221118012422360248447204969	fdr failed
BRCA	toBRCA	toPCPG	172	7	-0.0750238184157617	0.333	-0.00984120243514009	0.0221739130434782608695652174	fdr failed
HNSC	toPAAD	toSKCM	6	12	-0.0535284532005953	0.334	0.0127551528438189	0.0222360248447204968944099379	fdr failed
BLCA	toLUAD	toSTAD	7	16	-0.0968664295877062	0.336	-0.00601291272628615	0.0222981366459627329192546584	fdr failed
PRAD	toBRCA	toPCPG	20	12	-0.0393438405423527	0.337	-0.000126006650107481	0.0223602484472049689440993789	fdr failed
HNSC	toHNSC	toSKCM	40	12	-0.0335235578512219	0.339	0.000238022180939408	0.0224223602484472049689440994	fdr failed
LUSC	toHNSC	toSTAD	21	15	-0.0402138337882487	0.343	-0.00671307598782148	0.0224844720496894409937888199	fdr failed
STAD	toPAAD	toREAD	7	5	-0.1259588578866	0.345	-0.0132283841734219	0.0225465838509316770186335404	fdr failed
KIRC	toPCPG	toTHCA	11	16	-0.0413927315251357	0.346	-0.00371191137314474	0.0226086956521739130434782609	fdr failed
UCEC	toLUAD	toSKCM	6	6	-0.0766118632507133	0.346	2.88865847934154E-05	0.0226708074534161490683229814	fdr failed
KIRP	toKIRP	toTHCA	12	7	-0.0636291081880813	0.347	0.00468440607821557	0.0227329192546583850931677019	fdr failed
LUAD	toBRCA	toLUAD	6	50	-0.0653122478023871	0.347	-0.00804926824411059	0.0227950310559006211180124224	fdr failed
SARC	toPCPG	toTHCA	11	5	-0.0859813288130322	0.348	-0.00966262503469144	0.0228571428571428571428571429	fdr failed
BRCA	toLAML	toTHCA	13	21	-0.016353908514219	0.35	0.0214277308986961	0.0229192546583850931677018634	fdr failed
LUSC	toLUAD	toSKCM	12	15	-0.0409088582700541	0.35	0.00434487948809702	0.0229813664596273291925465838	fdr failed
BRCA	toKIRC	toPCPG	6	7	-0.125915150909311	0.351	-0.0490550490901886	0.0230434782608695652173913044	fdr failed
SARC	toSARC	toSTAD	20	9	-0.0380808226434937	0.353	0.000957669050347384	0.0231055900621118012422360248	fdr failed
OV	toCOAD	toSTAD	9	5	-0.104211891163034	0.354	-0.00898653398977792	0.0231677018633540372670807453	fdr failed
UCEC	toLUAD	toUCEC	6	92	-0.0598572089108114	0.354	-0.00143413046088577	0.0232298136645962732919254658	fdr failed
BLCA	toHNSC	toSTAD	13	16	-0.0351310004312886	0.354	-0.0115201186705526	0.0232919254658385093167701863	fdr failed
KIRC	toLGG	toOV	12	16	-0.0377769805010271	0.356	-0.000181586479083995	0.0233540372670807453416149068	fdr failed
CESC	toBLCA	toGBM	6	8	-0.0820178771956268	0.358	0.00814892165323132	0.0234161490683229813664596273	fdr failed
BRCA	toOV	toSTAD	25	14	-0.0267214333358972	0.359	0.00393278566267725	0.0234782608695652173913043478	fdr failed
PRAD	toOV	toPRAD	5	30	-0.0281418222459617	0.36	0.00865894015931829	0.0235403726708074534161490683	fdr failed
GBM	toLGG	toTHCA	22	15	-0.0374997473071481	0.36	-0.00682257834058861	0.0236024844720496894409937888	fdr failed
CESC	toBLCA	toUCEC	6	9	-0.0725745979013777	0.361	0.00474573050612225	0.0236645962732919254658385093	fdr failed
KIRP	toOV	toTHCA	7	7	-0.0781898147347935	0.361	-0.0147098320021348	0.0237267080745341614906832298	fdr failed
BRCA	toLGG	toLUAD	41	6	-0.064506811185467	0.362	0.00832595902908368	0.0237888198757763975155279503	fdr failed
LUAD	toLUSC	toSTAD	13	7	-0.0734471467626392	0.363	0.00138071774103478	0.0238509316770186335403726708	fdr failed
HNSC	toBRCA	toLUSC	23	15	-0.0524622147271963	0.363	-0.0188741901568921	0.0239130434782608695652173913	fdr failed
BRCA	toOV	toSKCM	25	6	-0.0659559569939319	0.365	-0.00197658190844341	0.0239751552795031055900621118	fdr failed
BRCA	toLAML	toLIHC	13	5	-0.0147185380469601	0.367	0.0397165790390584	0.0240372670807453416149068323	fdr failed
PRAD	toBRCA	toLGG	20	18	-0.0251281036888926	0.368	0.000897119515399883	0.0240993788819875776397515528	fdr failed
CESC	toESCA	toTHCA	6	6	0.0047100558284896	0.369	-0.012768849236478	0.0241614906832298136645962733	fdr failed
BRCA	toLUAD	toPRAD	6	17	-0.0683189334743943	0.372	-0.014145428572694	0.0242236024844720496894409938	fdr failed
GBM	toKIRC	toLGG	5	22	-0.0786464323607863	0.373	-0.0131404536736438	0.0242857142857142857142857143	fdr failed
SKCM	toLUAD	toTHCA	7	7	-0.0923226149511471	0.373	-0.00479099958081792	0.0243478260869565217391304348	fdr failed
BRCA	toPRAD	toUCEC	17	12	-0.0543049093135544	0.373	-0.00606224459335259	0.0244099378881987577639751553	fdr failed
CESC	toESCA	toLUSC	6	6	0.0273405014813495	0.377	-0.0300739979251232	0.0244720496894409937888198758	fdr failed
STAD	toLGG	toPRAD	11	8	-0.0441806397858038	0.38	0.0020370945506116	0.0245341614906832298136645963	fdr failed
BRCA	toGBM	toKIRC	12	6	-0.004164350745679	0.381	0.00208984405125254	0.0245962732919254658385093168	fdr failed
BLCA	toCOAD	toSTAD	5	16	-0.042181988414864	0.382	0.0120510584786327	0.0246583850931677018633540373	fdr failed
CESC	toBRCA	toSKCM	15	10	-0.0353097327353176	0.383	0.00219755159988243	0.0247204968944099378881987578	fdr failed
BRCA	toKIRC	toLGG	6	41	-0.027749094281333	0.384	-0.0059304084950013	0.0247826086956521739130434783	fdr failed
HNSC	toOV	toSKCM	15	12	0.00719929990777146	0.385	0.0123412826473287	0.0248447204968944099378881988	fdr failed
CESC	toGBM	toUCEC	8	9	-0.0456978899585341	0.386	-0.00543559772258053	0.0249068322981366459627329193	fdr failed
BLCA	toHNSC	toUCEC	13	5	-0.0313499961989514	0.387	0.0126373650583222	0.0249689440993788819875776398	fdr failed
LUAD	toGBM	toLUSC	9	13	-0.0322049240663542	0.387	-0.000515080413158433	0.0250310559006211180124223602	fdr failed
SARC	toPRAD	toTHCA	9	5	-0.0488233470779402	0.388	-0.00892624977874483	0.0250931677018633540372670807	fdr failed
KIRP	toKIRC	toSTAD	9	5	-0.0242436645415758	0.39	-0.0104099221749258	0.0251552795031055900621118012	fdr failed
OV	toLGG	toPRAD	35	17	-0.00758839127064093	0.39	0.00328922817543843	0.0252173913043478260869565217	fdr failed
UCS	toUCEC	toUCS	5	28	-0.0270662673160409	0.391	-0.00327829418004386	0.0252795031055900621118012422	fdr failed
BRCA	toGBM	toPCPG	12	7	0.00752490034713915	0.393	0.0111689642127594	0.0253416149068322981366459627	fdr failed
SARC	toPRAD	toSARC	9	20	-0.0186028286680351	0.394	-0.00169597746159872	0.0254037267080745341614906832	fdr failed
HNSC	toHNSC	toLUAD	40	7	-0.026377476042267	0.396	-0.00249486890597928	0.0254658385093167701863354037	fdr failed
CESC	toBRCA	toTHCA	15	6	-0.00999134411779856	0.398	0.0195186114594555	0.0255279503105590062111801242	fdr failed
OV	toGBM	toHNSC	9	12	-0.0380140277417329	0.4	-0.00118855893683602	0.0255900621118012422360248447	fdr failed
STAD	toBRCA	toHNSC	15	13	-0.00284887962825842	0.403	0.00695512261244773	0.0256521739130434782608695652	fdr failed
LUAD	toSKCM	toSTAD	13	7	-0.00976656440099788	0.403	0.0120088977636112	0.0257142857142857142857142857	fdr failed
CESC	toHNSC	toTHCA	6	6	-0.0300915099726904	0.405	0.00769559444281414	0.0257763975155279503105590062	fdr failed
HNSC	toLUSC	toOV	15	15	-0.00774404414498875	0.408	-0.00282083084255851	0.0258385093167701863354037267	fdr failed
BRCA	toPCPG	toSTAD	7	14	0.00591397356681966	0.409	-0.00515991350610108	0.0259006211180124223602484472	fdr failed
BRCA	toGBM	toOV	12	25	0.00795249956440003	0.409	0.00402155033241803	0.0259627329192546583850931677	fdr failed
LUSC	toBRCA	toHNSC	5	21	-0.00310711332095437	0.411	0.0161119240566458	0.0260248447204968944099378882	fdr failed
SARC	toOV	toPRAD	17	9	0.0095022199133652	0.411	0.0104977703191011	0.0260869565217391304347826087	fdr failed
KIRC	toPCPG	toPRAD	11	18	-0.0044121810374218	0.412	0.000255510350977332	0.0261490683229813664596273292	fdr failed
SARC	toKIRC	toUCEC	8	7	-0.0333711216193553	0.414	7.02798580756276E-05	0.0262111801242236024844720497	fdr failed
KIRC	toGBM	toLGG	17	12	-0.00432012736797383	0.414	-0.00467389572493614	0.0262732919254658385093167702	fdr failed
KIRP	toGBM	toKIRP	5	12	-0.00696336399313324	0.414	0.00158977633839875	0.0263354037267080745341614907	fdr failed
BRCA	toKIRC	toLUAD	6	6	0.0204199567676469	0.415	-0.0214559682943812	0.0263975155279503105590062112	fdr failed
BLCA	toCOAD	toLUAD	5	7	-0.0306754854530986	0.415	0.00731460821109273	0.0264596273291925465838509317	fdr failed
PRAD	toLAML	toPCPG	19	12	-0.0016674988311518	0.416	-0.00149585808915379	0.0265217391304347826086956522	fdr failed
UCEC	toLAML	toSKCM	5	6	0.0575115486171036	0.417	-0.00612335100282399	0.0265838509316770186335403727	fdr failed
SARC	toBRCA	toPRAD	19	9	-0.00314138423866517	0.418	-0.000662122741897912	0.0266459627329192546583850932	fdr failed
UCEC	toLUAD	toOV	6	6	0.0848255685501655	0.418	-0.0105659608292321	0.0267080745341614906832298137	fdr failed
CESC	toLGG	toTHCA	5	6	7.34699674982409E-05	0.42	-0.0146758013745826	0.0267701863354037267080745342	fdr failed
LUSC	toHNSC	toLUAD	21	12	-0.00139428978359035	0.421	0.0023696078827705	0.0268322981366459627329192547	fdr failed
LUAD	toOV	toSTAD	5	7	-0.0776373044368697	0.422	-0.00569467287848304	0.0268944099378881987577639752	fdr failed
OV	toPRAD	toSTAD	17	5	-0.0388461881125544	0.423	-0.0291889578179921	0.0269565217391304347826086956	fdr failed
HNSC	toBRCA	toPAAD	23	6	-0.00455843054053418	0.424	0.00533165061950707	0.0270186335403726708074534162	fdr failed
BRCA	toBRCA	toSARC	172	6	0.0249989625485618	0.425	0.0136655601813149	0.0270807453416149068322981366	fdr failed
BRCA	toLUAD	toSTAD	6	14	0.0167261691124132	0.425	0.0132814815194548	0.0271428571428571428571428571	fdr failed
BRCA	toBRCA	toLIHC	172	5	0.00865450845893889	0.425	0.00614254532455233	0.0272049689440993788819875776	fdr failed
HNSC	toHNSC	toLGG	40	15	0.0023883199139263	0.425	-0.00334796329427743	0.0272670807453416149068322981	fdr failed
SARC	toHNSC	toSKCM	8	8	0.0265133619840885	0.426	0.0166717436365244	0.0273291925465838509316770186	fdr failed
KIRC	toGBM	toPAAD	17	6	-0.0170122596487765	0.427	-0.00784845795633646	0.0273913043478260869565217391	fdr failed
SARC	toPRAD	toSKCM	9	8	0.0228298936936984	0.428	0.00422079703243001	0.0274534161490683229813664596	fdr failed
UCEC	toBRCA	toLGG	27	6	-0.0229034699019337	0.428	-0.0177338741937969	0.0275155279503105590062111801	fdr failed
BRCA	toOV	toPRAD	25	17	0.0161063354384403	0.428	-0.00591376272576575	0.0275776397515527950310559006	fdr failed
HNSC	toSKCM	toUCEC	12	7	0.0306128691724794	0.428	-0.014626351650084	0.0276397515527950310559006211	fdr failed
GBM	toKIRC	toUCEC	5	5	-0.0494140580534275	0.429	-0.00812119649484204	0.0277018633540372670807453416	fdr failed
SARC	toCOAD	toKIRC	6	8	-0.0235042884590015	0.43	0.00155039613770888	0.0277639751552795031055900621	fdr failed
STAD	toLUAD	toREAD	13	5	0.0124471149548278	0.43	0.00507172709671115	0.0278260869565217391304347826	fdr failed
BLCA	toSKCM	toUCEC	12	5	-0.0335513514550989	0.432	-0.0385836672236579	0.0278881987577639751552795031	fdr failed
ESCA	toESCA	toSTAD	22	14	0.00179869902467367	0.433	-0.00516852357045106	0.0279503105590062111801242236	fdr failed
OV	toREAD	toUCEC	5	6	-0.00537182367085087	0.434	-0.0037059096944682	0.0280124223602484472049689441	fdr failed
KIRP	toKIRP	toOV	12	7	-0.00583243103752373	0.434	0.0026479864870924	0.0280745341614906832298136646	fdr failed
SARC	toCOAD	toHNSC	6	8	0.0633730075873231	0.435	0.0196702296748262	0.0281366459627329192546583851	fdr failed
SARC	toKIRC	toLGG	8	17	0.0114852307761435	0.438	0.00336036510720205	0.0281987577639751552795031056	fdr failed
BRCA	toKIRC	toPRAD	6	17	0.0297935080989902	0.438	0.0052970799811254	0.0282608695652173913043478261	fdr failed
LUAD	toLUSC	toSKCM	13	13	-0.00296796923799292	0.438	-0.00446051563576377	0.0283229813664596273291925466	fdr failed
HNSC	toLUAD	toOV	7	15	0.0224670943039591	0.438	0.00726222038210942	0.0283850931677018633540372671	fdr failed
KIRC	toPAAD	toPCPG	6	11	0.0326720890778844	0.438	0.0175779605407719	0.0284472049689440993788819876	fdr failed
BRCA	toLAML	toUCEC	13	12	0.035286235740049	0.44	-0.0204411496243485	0.0285093167701863354037267081	fdr failed
STAD	toCOAD	toSTAD	14	101	0.00280259060498622	0.443	-0.000283270981995521	0.0285714285714285714285714286	fdr failed
OV	toGBM	toPRAD	9	17	-0.00159719038321882	0.444	-0.00565506349917367	0.0286335403726708074534161491	fdr failed
KIRP	toKIRC	toUCEC	9	7	0.0133678643164998	0.444	0.00420221208762875	0.0286956521739130434782608696	fdr failed
BRCA	toLIHC	toOV	5	25	0.0320561411452971	0.448	-0.0109849898312385	0.0287577639751552795031055901	fdr failed
HNSC	toPRAD	toSKCM	5	12	0.0515092657989982	0.448	-0.0316865939655769	0.0288198757763975155279503106	fdr failed
UCEC	toBRCA	toLAML	27	5	0.0218518477072962	0.449	0.0115456388905865	0.0288819875776397515527950311	fdr failed
CESC	toPRAD	toUCEC	5	9	0.0173874640825886	0.449	-0.00676569905436143	0.0289440993788819875776397516	fdr failed
ESCA	toBRCA	toLUSC	6	16	0.0305431439707551	0.449	0.00673320230663842	0.0290062111801242236024844720	fdr failed
CESC	toBLCA	toPAAD	6	6	0.028357439758274	0.452	-0.00622193503179692	0.0290683229813664596273291925	fdr failed
HNSC	toLUAD	toLUSC	7	15	0.00347991635808143	0.452	-0.0172423150258112	0.0291304347826086956521739130	fdr failed
BLCA	toCOAD	toSKCM	5	12	0.00700830353433446	0.452	-0.00751370985116547	0.0291925465838509316770186335	fdr failed
KIRC	toGBM	toHNSC	17	7	-0.0108234620366243	0.453	-0.0108075637889632	0.0292546583850931677018633540	fdr failed
CESC	toLUSC	toPAAD	6	6	0.0545558946683773	0.453	0.00839990723454643	0.0293167701863354037267080745	fdr failed
KIRC	toGBM	toLAML	17	16	0.0127278391663861	0.455	0.0048455543677101	0.0293788819875776397515527950	fdr failed
OV	toCOAD	toPRAD	9	17	0.0257175058709702	0.457	0.00773764452246932	0.0294409937888198757763975155	fdr failed
STAD	toPRAD	toSKCM	8	10	0.0249397527240216	0.459	-0.010285397255128	0.0295031055900621118012422360	fdr failed
STAD	toSKCM	toSTAD	10	101	0.00931277469999436	0.462	-0.00144237750186443	0.0295652173913043478260869565	fdr failed
UCEC	toLAML	toPAAD	5	7	0.0414497710172732	0.462	0.0106367412075769	0.0296273291925465838509316770	fdr failed
BRCA	toLAML	toOV	13	25	0.0443958459603238	0.464	0.00478903378792922	0.0296894409937888198757763975	fdr failed
HNSC	toBRCA	toLGG	23	15	0.00428128898481717	0.464	-0.00155324342807291	0.0297515527950310559006211180	fdr failed
ESCA	toHNSC	toSTAD	9	14	0.0451820452237417	0.467	0.00523607902588594	0.0298136645962732919254658385	fdr failed
BLCA	toBLCA	toSKCM	9	12	0.0120723739397821	0.469	0.00330020438124215	0.0298757763975155279503105590	fdr failed
KIRP	toOV	toSTAD	7	5	0.00401795295884178	0.471	-0.0173884472720641	0.0299378881987577639751552795	fdr failed
UCEC	toLUAD	toPAAD	6	7	0.0891979740247955	0.471	0.0221559431100951	0.030	fdr failed
SARC	toBRCA	toKIRC	19	8	0.0288099706163276	0.474	0.00541628948735335	0.0300621118012422360248447205	fdr failed
GBM	toBRCA	toTHCA	20	15	0.0226905356164231	0.48	-0.00276427701827235	0.0301242236024844720496894410	fdr failed
BRCA	toKIRC	toLIHC	6	5	0.0719402625227694	0.483	-0.0231112185770614	0.0301863354037267080745341615	fdr failed
HNSC	toLUSC	toUCEC	15	7	0.0478236054009606	0.484	-0.0189542308280438	0.0302484472049689440993788820	fdr failed
SARC	toCOAD	toSARC	6	20	0.0480886373299541	0.485	0.00544299427450222	0.0303105590062111801242236025	fdr failed
HNSC	toHNSC	toPAAD	40	6	0.0488907458866681	0.486	0.012189741549675	0.0303726708074534161490683230	fdr failed
HNSC	toBRCA	toSKCM	23	12	0.0212060239408451	0.486	-0.000111629069734239	0.0304347826086956521739130435	fdr failed
CESC	toSKCM	toUCEC	10	9	0.0189537049588608	0.49	0.00288884870459087	0.0304968944099378881987577640	fdr failed
TGCT	toKIRC	toTGCT	6	43	0.0934475369738337	0.491	0.00607537626148143	0.0305590062111801242236024845	fdr failed
SARC	toHNSC	toOV	8	17	0.0400142240277486	0.492	0.00206343137900721	0.0306211180124223602484472050	fdr failed
STAD	toREAD	toTHCA	5	9	0.02204105328188	0.493	-0.0321992138406028	0.0306832298136645962732919255	fdr failed
BLCA	toBLCA	toCOAD	9	5	0.0729472480216504	0.496	0.0133775315515695	0.0307453416149068322981366460	fdr failed
BRCA	toLGG	toPRAD	41	17	0.0340892260000381	0.496	-0.0103828530523675	0.0308074534161490683229813665	fdr failed
CESC	toLGG	toSKCM	5	10	0.0736267846520811	0.497	0.00723464794629078	0.0308695652173913043478260870	fdr failed
KIRP	toKIRP	toTGCT	12	5	0.0660521212126373	0.497	0.0160179795863593	0.0309316770186335403726708075	fdr failed
STAD	toHNSC	toPRAD	13	8	0.0363674677279295	0.498	-0.00811812391441831	0.0309937888198757763975155280	fdr failed
HNSC	toLUAD	toSKCM	7	12	0.0596914559026978	0.5	-0.00620705184765287	0.0310559006211180124223602484	fdr failed
HNSC	toBRCA	toLUAD	23	7	0.035617675883568	0.501	0.00280987736248461	0.0311180124223602484472049689	fdr failed
STAD	toLUAD	toSTAD	13	101	0.02085417555055	0.501	-0.00078660117243029	0.0311801242236024844720496894	fdr failed
HNSC	toLUAD	toPRAD	7	5	0.0929930709679461	0.502	0.0205230864980136	0.0312422360248447204968944099	fdr failed
GBM	toBRCA	toGBM	20	32	0.0274380145063944	0.503	-0.00103361718168869	0.0313043478260869565217391304	fdr failed
CESC	toESCA	toUCEC	6	9	0.0634643052265549	0.504	-0.00452280017097716	0.0313664596273291925465838509	fdr failed
SARC	toLGG	toSTAD	17	9	0.022404303342034	0.505	-0.00270399445783634	0.0314285714285714285714285714	fdr failed
KIRC	toHNSC	toLAML	7	16	0.0344660828906189	0.506	0.00182884776118052	0.0314906832298136645962732919	fdr failed
THCA	toPRAD	toTHCA	5	131	0.100778642853829	0.506	0.0154068957059017	0.0315527950310559006211180124	fdr failed
BRCA	toPCPG	toSKCM	7	6	0.100363101657869	0.509	-0.00687425626433913	0.0316149068322981366459627329	fdr failed
HNSC	toLGG	toUCEC	15	7	0.0588000445093506	0.513	-0.00218524278152791	0.0316770186335403726708074534	fdr failed
GBM	toTHCA	toUCEC	15	5	0.113245335944264	0.513	0.0110285293873206	0.0317391304347826086956521739	fdr failed
PRAD	toLAML	toPRAD	19	30	0.0321359911421659	0.514	0.00324452017119448	0.0318012422360248447204968944	fdr failed
LUSC	toBRCA	toLUAD	5	12	0.0758002717442423	0.514	0.0046930938743067	0.0318633540372670807453416149	fdr failed
SARC	toOV	toSTAD	17	9	0.0440495728778565	0.516	-0.00279773372919852	0.0319254658385093167701863354	fdr failed
CESC	toBLCA	toLGG	6	5	0.228936814971123	0.517	-0.0293080527147263	0.0319875776397515527950310559	fdr failed
KIRC	toLGG	toPAAD	12	6	0.0655681258988459	0.517	0.0104884183632137	0.0320496894409937888198757764	fdr failed
CESC	toPRAD	toTHCA	5	6	0.132288620454302	0.517	-0.0113376721795656	0.0321118012422360248447204969	fdr failed
KIRC	toOV	toUVM	16	7	0.0289682329108469	0.518	-0.00428394599822063	0.0321739130434782608695652174	fdr failed
KIRP	toKIRC	toOV	9	7	0.0590654169827296	0.518	0.00319734176523853	0.0322360248447204968944099379	fdr failed
HNSC	toSKCM	toSTAD	12	19	0.0625479768857318	0.52	0.0064735010746613	0.0322981366459627329192546584	fdr failed
OV	toREAD	toSTAD	5	5	0.0846666912368015	0.521	-0.0407238012468296	0.0323602484472049689440993789	fdr failed
HNSC	toHNSC	toOV	40	15	0.0341111673151282	0.524	-0.000763340122497283	0.0324223602484472049689440994	fdr failed
OV	toLGG	toOV	35	46	0.0165207235335263	0.525	-0.000265015046150383	0.0324844720496894409937888199	fdr failed
KIRP	toGBM	toSTAD	5	5	0.10590864944311	0.526	-0.0170653589160101	0.0325465838509316770186335404	fdr failed
SARC	toHNSC	toTHCA	8	5	0.154913968830886	0.527	0.00715932576539369	0.0326086956521739130434782609	fdr failed
OV	toBRCA	toOV	29	46	0.0169824977756239	0.53	0.00243258628061378	0.0326708074534161490683229814	fdr failed
LUSC	toHNSC	toLUSC	21	24	0.0376516648437981	0.531	0.00202974051440208	0.0327329192546583850931677019	fdr failed
STAD	toOV	toREAD	6	5	0.091667322502607	0.534	0.0170936624837557	0.0327950310559006211180124224	fdr failed
SARC	toBRCA	toGBM	19	10	0.0455255527734035	0.535	0.00910647890401747	0.0328571428571428571428571429	fdr failed
PRAD	toPCPG	toPRAD	12	30	0.0428938536142169	0.54	0.000938415852054542	0.0329192546583850931677018634	fdr failed
CESC	toLUSC	toPRAD	6	5	0.213521887311478	0.544	0.0212300750267153	0.0329813664596273291925465838	fdr failed
HNSC	toLUAD	toPAAD	7	6	0.120115794734822	0.548	-0.00963366360114534	0.0330434782608695652173913044	fdr failed
OV	toCOAD	toGBM	9	9	0.0618457760913156	0.551	-0.0192821456852279	0.0331055900621118012422360248	fdr failed
BRCA	toPCPG	toPRAD	7	17	0.155864319269803	0.554	0.0224494645551719	0.0331677018633540372670807453	fdr failed
PRAD	toLGG	toOV	18	5	0.110620797578163	0.554	0.0119838546578418	0.0332298136645962732919254658	fdr failed
TGCT	toPCPG	toTGCT	10	43	0.0678110346138148	0.556	-0.0120488416451486	0.0332919254658385093167701863	fdr failed
STAD	toCOAD	toREAD	14	5	0.0882173650948097	0.557	-0.00726203021768179	0.0333540372670807453416149068	fdr failed
BRCA	toHNSC	toOV	6	25	0.110694784294868	0.558	-0.027696279619239	0.0334161490683229813664596273	fdr failed
HNSC	toGBM	toPAAD	10	6	0.140705568621016	0.558	0.00272343169205624	0.0334782608695652173913043478	fdr failed
BLCA	toBLCA	toLUAD	9	7	0.0857254970958756	0.558	-0.000887009163500528	0.0335403726708074534161490683	fdr failed
KIRC	toLGG	toPCPG	12	11	0.0617813221315	0.559	-0.000643391489376185	0.0336024844720496894409937888	fdr failed
CESC	toBLCA	toBRCA	6	15	0.134425436494784	0.564	0.000390266414224511	0.0336645962732919254658385093	fdr failed
STAD	toBRCA	toREAD	15	5	0.133817851342553	0.566	-0.00712729789883877	0.0337267080745341614906832298	fdr failed
SARC	toCOAD	toGBM	6	10	0.0766700717121545	0.567	-0.0157189591527284	0.0337888198757763975155279503	fdr failed
HNSC	toPAAD	toUCEC	6	7	0.169359156102978	0.569	-0.00129062228456082	0.0338509316770186335403726708	fdr failed
BLCA	toBLCA	toSTAD	9	16	0.122356147431644	0.571	0.0114704374367545	0.0339130434782608695652173913	fdr failed
STAD	toLUAD	toPRAD	13	8	0.0885785727287924	0.571	-0.00883360250571972	0.0339751552795031055900621118	fdr failed
BRCA	toLAML	toPCPG	13	7	0.229592666735005	0.571	-0.0194933583554942	0.0340372670807453416149068323	fdr failed
SARC	toCOAD	toSKCM	6	8	0.135058900832899	0.571	0.0189821287715068	0.0340993788819875776397515528	fdr failed
SARC	toGBM	toHNSC	10	8	0.107509973995054	0.575	-0.00847520973890875	0.0341614906832298136645962733	fdr failed
BLCA	toHNSC	toLUSC	13	8	0.154332665542299	0.576	0.0154952544828074	0.0342236024844720496894409938	fdr failed
SARC	toSKCM	toSTAD	8	9	0.0654102961293592	0.577	-0.00155332114917709	0.0342857142857142857142857143	fdr failed
BRCA	toGBM	toLUAD	12	6	0.221760369646123	0.579	0.00553016576112776	0.0343478260869565217391304348	fdr failed
OV	toLAML	toREAD	20	5	0.110427630123919	0.58	0.00705979911988629	0.0344099378881987577639751553	fdr failed
CESC	toGBM	toLUSC	8	6	0.0686474798701404	0.581	-0.00777230145486588	0.0344720496894409937888198758	fdr failed
LUSC	toSKCM	toSTAD	15	15	0.0579036639051456	0.582	-0.00944545707006269	0.0345341614906832298136645963	fdr failed
GBM	toBRCA	toKIRC	20	5	0.0858754027952209	0.585	-0.0236599801089094	0.0345962732919254658385093168	fdr failed
PRAD	toLGG	toPRAD	18	30	0.0532594806030229	0.586	0.00218104987051455	0.0346583850931677018633540373	fdr failed
TGCT	toKIRC	toTHCA	6	6	0.268658208735586	0.588	-0.0431300879594558	0.0347204968944099378881987578	fdr failed
SARC	toCOAD	toUCEC	6	7	0.116974979781247	0.589	-0.0114052000256633	0.0347826086956521739130434783	fdr failed
HNSC	toGBM	toLUSC	10	15	0.079681723005443	0.589	0.000230510327185348	0.0348447204968944099378881988	fdr failed
BRCA	toLIHC	toPRAD	5	17	0.174866972528083	0.59	-0.0214306929347852	0.0349068322981366459627329193	fdr failed
SARC	toGBM	toLGG	10	17	0.0579027003328427	0.591	-0.0043762737573725	0.0349689440993788819875776398	fdr failed
ESCA	toLUSC	toSKCM	16	14	0.0438028865176427	0.591	0.00255589956604341	0.0350310559006211180124223602	fdr failed
STAD	toLUAD	toSKCM	13	10	0.101112645126573	0.592	0.00955806539688205	0.0350931677018633540372670807	fdr failed
CESC	toGBM	toSKCM	8	10	0.0732273534720918	0.592	0.00676789102497201	0.0351552795031055900621118012	fdr failed
BRCA	toLAML	toPRAD	13	17	0.143331100266469	0.593	0.000601695926036751	0.0352173913043478260869565217	fdr failed
HNSC	toLUSC	toSTAD	15	19	0.0621704327045371	0.594	0.00246565551183129	0.0352795031055900621118012422	fdr failed
UCEC	toPAAD	toSTAD	7	12	0.127522679935595	0.595	0.00198903491356745	0.0353416149068322981366459627	fdr failed
HNSC	toLGG	toPAAD	15	6	0.118393096025423	0.6	-0.000278633937645131	0.0354037267080745341614906832	fdr failed
KIRP	toGBM	toUCEC	5	7	0.219489291573137	0.603	0.000172811057568586	0.0354658385093167701863354037	fdr failed
SARC	toOV	toUCEC	17	7	0.116498861302492	0.603	0.0154670586824665	0.0355279503105590062111801242	fdr failed
STAD	toOV	toPRAD	6	8	0.0851125327957458	0.603	0.00908937014128013	0.0355900621118012422360248447	fdr failed
SKCM	toLUAD	toSKCM	7	162	0.0927828980417669	0.606	0.00187744481580204	0.0356521739130434782608695652	fdr failed
KIRC	toLAML	toUVM	16	7	0.0835392306598077	0.61	-0.00481750754608589	0.0357142857142857142857142857	fdr failed
KIRC	toPRAD	toTHCA	18	16	0.048972191607632	0.612	0.00140112394382335	0.0357763975155279503105590062	fdr failed
SARC	toCOAD	toLGG	6	17	0.0784189748805684	0.612	-0.00928383130116158	0.0358385093167701863354037267	fdr failed
OV	toCOAD	toHNSC	9	12	0.131743977652231	0.613	-0.00193791881892064	0.0359006211180124223602484472	fdr failed
HNSC	toBRCA	toPRAD	23	5	0.19349671880143	0.614	0.0165652114414878	0.0359627329192546583850931677	fdr failed
BRCA	toLGG	toUCEC	41	12	0.112921533938003	0.614	0.0015897908181046	0.0360248447204968944099378882	fdr failed
LUSC	toBRCA	toSTAD	5	15	0.168201831358529	0.614	0.00862299780059815	0.0360869565217391304347826087	fdr failed
HNSC	toSTAD	toUCEC	19	7	0.117812571058955	0.619	-0.00745767690432815	0.0361490683229813664596273292	fdr failed
BLCA	toLUAD	toUCEC	7	5	0.260674554794317	0.622	-0.0174124353458582	0.0362111801242236024844720497	fdr failed
HNSC	toBRCA	toHNSC	23	40	0.0453575924881093	0.624	0.000656227453026617	0.0362732919254658385093167702	fdr failed
SARC	toOV	toSKCM	17	8	0.116430008856536	0.625	0.0126232865720318	0.0363354037267080745341614907	fdr failed
BRCA	toLUAD	toOV	6	25	0.200520506693206	0.627	0.0024376630450058	0.0363975155279503105590062112	fdr failed
STAD	toBRCA	toPRAD	15	8	0.122048338469355	0.627	-0.00787384844654476	0.0364596273291925465838509317	fdr failed
SARC	toKIRC	toPRAD	8	9	0.152023692058307	0.627	-0.00825003972198874	0.0365217391304347826086956522	fdr failed
HNSC	toHNSC	toUCEC	40	7	0.134110580597859	0.63	0.00115482032738272	0.0365838509316770186335403727	fdr failed
OV	toGBM	toREAD	9	5	0.21859617182893	0.631	-0.00379735956205938	0.0366459627329192546583850932	fdr failed
BRCA	toSTAD	toUCEC	14	12	0.135679902135401	0.635	-0.0116120178215447	0.0367080745341614906832298137	fdr failed
SARC	toSKCM	toUCEC	8	7	0.143850308511217	0.635	-0.000494652254906642	0.0367701863354037267080745342	fdr failed
SARC	toSARC	toSKCM	20	8	0.09371531704587	0.635	0.0117851676124917	0.0368322981366459627329192547	fdr failed
KIRC	toGBM	toKIRP	17	7	0.113273376036455	0.636	0.000775388985906066	0.0368944099378881987577639752	fdr failed
TGCT	toTGCT	toTHCA	43	6	0.168952809088969	0.637	0.00195695896573609	0.0369565217391304347826086956	fdr failed
SARC	toKIRC	toSARC	8	20	0.108955748317408	0.64	-0.00229826405327513	0.0370186335403726708074534162	fdr failed
KIRP	toBRCA	toGBM	20	5	0.184246511816692	0.643	-0.0193080417521717	0.0370807453416149068322981366	fdr failed
LUSC	toBRCA	toLUSC	5	24	0.194193617435262	0.645	-0.00280693631580783	0.0371428571428571428571428571	fdr failed
STAD	toCOAD	toPRAD	14	8	0.10764703416165	0.645	0.00228574483660588	0.0372049689440993788819875776	fdr failed
LUAD	toBRCA	toSKCM	6	13	0.140201388728054	0.646	0.000485931591419034	0.0372670807453416149068322981	fdr failed
OV	toOV	toPRAD	46	17	0.0435627297436696	0.651	-0.000882867162609774	0.0373291925465838509316770186	fdr failed
CESC	toLUSC	toSKCM	6	10	0.187960344211753	0.651	-0.00456706716562918	0.0373913043478260869565217391	fdr failed
HNSC	toBRCA	toUCEC	23	7	0.15576233080915	0.654	-0.0032409583496143	0.0374534161490683229813664596	fdr failed
BRCA	toLGG	toLIHC	41	5	0.291612413646728	0.656	-0.0168258914679944	0.0375155279503105590062111801	fdr failed
SARC	toOV	toTHCA	17	5	0.212935229853276	0.661	0.00436270838248716	0.0375776397515527950310559006	fdr failed
HNSC	toLUSC	toSKCM	15	12	0.130546209775211	0.662	-0.00937313221165543	0.0376397515527950310559006211	fdr failed
HNSC	toGBM	toUCEC	10	7	0.162472327357758	0.663	0.00123725652434861	0.0377018633540372670807453416	fdr failed
HNSC	toHNSC	toPRAD	40	5	0.199908420952752	0.665	0.00119615248511915	0.0377639751552795031055900621	fdr failed
CESC	toPAAD	toSKCM	6	10	0.150592273616727	0.666	0.000737712297128132	0.0378260869565217391304347826	fdr failed
BRCA	toOV	toPCPG	25	7	0.213118064414608	0.666	-0.00442399598363494	0.0378881987577639751552795031	fdr failed
KIRC	toBRCA	toPRAD	44	18	0.0412316652919227	0.668	-0.00385379639014557	0.0379503105590062111801242236	fdr failed
LUAD	toBRCA	toHNSC	6	6	0.144791106410416	0.674	-0.0264078402706506	0.0380124223602484472049689441	fdr failed
STAD	toBRCA	toLGG	15	11	0.1196788865269	0.676	-0.0106524911161059	0.0380745341614906832298136646	fdr failed
LUAD	toLUSC	toOV	13	5	0.153858420624971	0.677	-0.00862714003891867	0.0381366459627329192546583851	fdr failed
LUAD	toHNSC	toSTAD	6	7	0.253859632381275	0.677	-0.0246990120221909	0.0381987577639751552795031056	fdr failed
OV	toCOAD	toLAML	9	20	0.108966930602868	0.677	0.00317707378175985	0.0382608695652173913043478261	fdr failed
SKCM	toSKCM	toTHCA	162	7	0.112994611293221	0.678	0.00149692927130146	0.0383229813664596273291925466	fdr failed
KIRC	toHNSC	toKIRP	7	7	0.146783988838646	0.678	0.00210550317617697	0.0383850931677018633540372671	fdr failed
ESCA	toLUAD	toSKCM	11	14	0.100764398409893	0.679	0.0114119326072491	0.0384472049689440993788819876	fdr failed
STAD	toLGG	toREAD	11	5	0.21161511549497	0.68	-0.00960180148659383	0.0385093167701863354037267081	fdr failed
UCEC	toLGG	toPAAD	6	7	0.227126694312219	0.68	-0.0278573245492304	0.0385714285714285714285714286	fdr failed
UCEC	toLAML	toLGG	5	6	0.335075734291193	0.682	0.00675557575527752	0.0386335403726708074534161491	fdr failed
LUSC	toLUSC	toSKCM	24	15	0.0911480201136001	0.684	-0.00509667375560134	0.0386956521739130434782608696	fdr failed
GBM	toPRAD	toUCEC	5	5	0.495328534234584	0.687	-0.00503234081135312	0.0387577639751552795031055901	fdr failed
CESC	toBRCA	toPRAD	15	5	0.23976446984793	0.689	-0.00762102015069185	0.0388198757763975155279503106	fdr failed
SARC	toSARC	toTHCA	20	5	0.179037515041804	0.689	-0.0150651607737228	0.0388819875776397515527950311	fdr failed
KIRP	toOV	toUCEC	7	7	0.162606238194774	0.693	-0.00986710508516811	0.0389440993788819875776397516	fdr failed
OV	toLAML	toUCEC	20	6	0.139324308395363	0.695	0.00304045413298415	0.0390062111801242236024844720	fdr failed
CESC	toLGG	toPRAD	5	5	0.478210110352475	0.697	-0.0251403269894915	0.0390683229813664596273291925	fdr failed
HNSC	toGBM	toLGG	10	15	0.133183642511931	0.701	-0.0073583858849902	0.0391304347826086956521739130	fdr failed
KIRP	toKIRC	toTGCT	9	5	0.20996977250306	0.702	-0.00394787143147723	0.0391925465838509316770186335	fdr failed
HNSC	toGBM	toLUAD	10	7	0.200604057702666	0.702	0.00279853398870382	0.0392546583850931677018633540	fdr failed
BRCA	toLUAD	toUCEC	6	12	0.280970306203791	0.705	-0.00753515435310135	0.0393167701863354037267080745	fdr failed
SARC	toSKCM	toTHCA	8	5	0.262090150974414	0.708	0.0215249153103377	0.0393788819875776397515527950	fdr failed
KIRP	toTHCA	toUCEC	7	7	0.34258791836292	0.708	0.0246146441169853	0.0394409937888198757763975155	fdr failed
CESC	toBRCA	toLGG	15	5	0.289463399857224	0.708	0.00166817197864746	0.0395031055900621118012422360	fdr failed
GBM	toLGG	toUCEC	22	5	0.302168612758894	0.714	0.0159766920659813	0.0395652173913043478260869565	fdr failed
PRAD	toLAML	toTHCA	19	38	0.0586933489653916	0.716	-0.00070652018278772	0.0396273291925465838509316770	fdr failed
HNSC	toLUAD	toSTAD	7	19	0.193851912559957	0.721	0.00786391816444449	0.0396894409937888198757763975	fdr failed
SARC	toLGG	toUCEC	17	7	0.14490366631922	0.721	0.00303645990601379	0.0397515527950310559006211180	fdr failed
GBM	toBRCA	toUCEC	20	5	0.234687008503975	0.724	-0.0122737157341127	0.0398136645962732919254658385	fdr failed
HNSC	toHNSC	toLUSC	40	15	0.0894528258442335	0.725	0.0048711195838573	0.0398757763975155279503105590	fdr failed
LUAD	toHNSC	toLUSC	6	13	0.200110792428397	0.732	0.00891120069388866	0.0399378881987577639751552795	fdr failed
HNSC	toOV	toPAAD	15	6	0.246116176834775	0.732	-0.0105756693801493	0.040	fdr failed
HNSC	toLGG	toPRAD	15	5	0.270215800400742	0.734	-0.00289475531673586	0.0400621118012422360248447205	fdr failed
BRCA	toLGG	toPCPG	41	7	0.27552128797419	0.736	0.00755400905643844	0.0401242236024844720496894410	fdr failed
LUAD	toGBM	toOV	9	5	0.223673368330422	0.737	0.00155863388987485	0.0401863354037267080745341615	fdr failed
HNSC	toLUSC	toPAAD	15	6	0.268035668571383	0.738	-0.00242181065053552	0.0402484472049689440993788820	fdr failed
KIRC	toOV	toTHCA	16	16	0.0759267788709614	0.743	0.00319736383914469	0.0403105590062111801242236025	fdr failed
KIRP	toBRCA	toTHCA	20	7	0.222919165531719	0.743	0.0100426008712984	0.0403726708074534161490683230	fdr failed
SARC	toBRCA	toHNSC	19	8	0.169733270826214	0.744	0.00497596322058907	0.0404347826086956521739130435	fdr failed
KIRC	toBRCA	toTHCA	44	16	0.0596682627877971	0.744	-0.000196238139683219	0.0404968944099378881987577640	fdr failed
OV	toCOAD	toLGG	9	35	0.133373620338611	0.745	-0.000883939565772669	0.0405590062111801242236024845	fdr failed
STAD	toHNSC	toLUAD	13	13	0.146719504595421	0.745	-0.00619293244746617	0.0406211180124223602484472050	fdr failed
KIRP	toSTAD	toUCEC	5	7	0.377472450268138	0.745	0.0022562331281529	0.0406832298136645962732919255	fdr failed
PRAD	toBRCA	toLAML	20	19	0.0942178802444644	0.747	0.00839164210962293	0.0407453416149068322981366460	fdr failed
KIRC	toKIRP	toLAML	7	16	0.149754768872652	0.749	-0.0177545853365229	0.0408074534161490683229813665	fdr failed
PCPG	toBRCA	toPCPG	12	45	0.102049400221745	0.752	-0.00492088833131521	0.0408695652173913043478260870	fdr failed
KIRP	toSTAD	toTHCA	5	7	0.482627920898757	0.754	-0.043583603093473	0.0409316770186335403726708075	fdr failed
CESC	toESCA	toSKCM	6	10	0.322311352796641	0.758	0.00546709636430105	0.0409937888198757763975155280	fdr failed
THCA	toBRCA	toPRAD	8	5	0.560452683536312	0.759	0.0294528125780405	0.0410559006211180124223602484	fdr failed
BLCA	toHNSC	toSKCM	13	12	0.195800924071616	0.759	0.0103630880719919	0.0411180124223602484472049689	fdr failed
HNSC	toPRAD	toSTAD	5	19	0.301742097562165	0.763	0.0101787814600689	0.0411801242236024844720496894	fdr failed
OV	toLGG	toREAD	35	5	0.263201742960323	0.766	0.0114839143878791	0.0412422360248447204968944099	fdr failed
KIRC	toTHCA	toUVM	16	7	0.193153574499931	0.766	-0.00262793090056386	0.0413043478260869565217391304	fdr failed
KIRC	toKIRP	toUVM	7	7	0.284884949434225	0.769	0.0074433170174135	0.0413664596273291925465838509	fdr failed
OV	toBRCA	toCOAD	29	9	0.157039954720478	0.771	0.00502886765797559	0.0414285714285714285714285714	fdr failed
HNSC	toBRCA	toOV	23	15	0.140316321416144	0.771	0.00231914573362534	0.0414906832298136645962732919	fdr failed
KIRC	toKIRP	toPAAD	7	6	0.293693837595315	0.772	-0.00543570967335314	0.0415527950310559006211180124	fdr failed
SARC	toKIRC	toTHCA	8	5	0.408029445007889	0.773	-0.00204478960662612	0.0416149068322981366459627329	fdr failed
BRCA	toSKCM	toUCEC	6	12	0.402863595422584	0.774	0.00416327068364947	0.0416770186335403726708074534	fdr failed
CESC	toHNSC	toLUSC	6	6	0.268372007976755	0.774	-0.0171672322294968	0.0417391304347826086956521739	fdr failed
CESC	toBLCA	toPRAD	6	5	0.4579665315027	0.775	-0.024925036188771	0.0418012422360248447204968944	fdr failed
HNSC	toBRCA	toSTAD	23	19	0.115138225171449	0.778	-0.00240185993794545	0.0418633540372670807453416149	fdr failed
BRCA	toGBM	toSKCM	12	6	0.406253199823798	0.778	0.00641508956125109	0.0419254658385093167701863354	fdr failed
KIRC	toKIRC	toLAML	173	16	0.0576153102073782	0.778	0.00241766332049722	0.0419875776397515527950310559	fdr failed
KIRC	toBRCA	toLGG	44	12	0.0897534322620395	0.778	0.00178243414471564	0.0420496894409937888198757764	fdr failed
OV	toBRCA	toREAD	29	5	0.282848073770449	0.783	0.0020309668526843	0.0421118012422360248447204969	fdr failed
BRCA	toPCPG	toUCEC	7	12	0.371680704890437	0.784	-0.0139084976455694	0.0421739130434782608695652174	fdr failed
KIRP	toKIRC	toTHCA	9	7	0.355666694778263	0.785	0.00437311261179769	0.0422360248447204968944099379	fdr failed
ESCA	toLUAD	toSTAD	11	14	0.156188389406866	0.786	0.00906982123091017	0.0422981366459627329192546584	fdr failed
HNSC	toGBM	toSKCM	10	12	0.212199894429514	0.787	-0.0173470414133162	0.0423602484472049689440993789	fdr failed
OV	toHNSC	toREAD	12	5	0.354514256030924	0.788	-0.0109868721804957	0.0424223602484472049689440994	fdr failed
HNSC	toOV	toPRAD	15	5	0.386577998143459	0.79	-0.00143228185088033	0.0424844720496894409937888199	fdr failed
BRCA	toLUAD	toSKCM	6	6	0.590200217622648	0.791	0.0101056331220839	0.0425465838509316770186335404	fdr failed
BLCA	toLUSC	toSKCM	8	12	0.275393469968268	0.792	0.00893961630305785	0.0426086956521739130434782609	fdr failed
BRCA	toGBM	toLIHC	12	5	0.45403482924111	0.794	-0.0271327912013091	0.0426708074534161490683229814	fdr failed
LUSC	toLUAD	toLUSC	12	24	0.149032212825187	0.797	0.00513858899689515	0.0427329192546583850931677019	fdr failed
KIRP	toGBM	toTHCA	5	7	0.574115348748196	0.799	0.00661755050073391	0.0427950310559006211180124224	fdr failed
BRCA	toLIHC	toUCEC	5	12	0.486739479563116	0.8	0.00991769118359032	0.0428571428571428571428571429	fdr failed
BRCA	toLIHC	toLUAD	5	6	0.571093793813436	0.801	0.00464714928354978	0.0429192546583850931677018634	fdr failed
ESCA	toHNSC	toLUSC	9	16	0.209125300455607	0.803	0.012518986433054	0.0429813664596273291925465838	fdr failed
PRAD	toBRCA	toTHCA	20	38	0.0868231365883876	0.803	0.000738797540814797	0.0430434782608695652173913044	fdr failed
KIRC	toKIRC	toUVM	173	7	0.144268401810258	0.803	0.00425151230885927	0.0431055900621118012422360248	fdr failed
CESC	toSKCM	toTHCA	10	6	0.259155618493143	0.806	0.0100863995043127	0.0431677018633540372670807453	fdr failed
LUSC	toBRCA	toSKCM	5	15	0.293330336665749	0.806	0.00915588981503477	0.0432298136645962732919254658	fdr failed
BRCA	toLUAD	toPCPG	6	7	0.458087567355484	0.807	0.0159449575305488	0.0432919254658385093167701863	fdr failed
SARC	toGBM	toTHCA	10	5	0.300464714688069	0.808	-0.0193321753986515	0.0433540372670807453416149068	fdr failed
HNSC	toLGG	toOV	15	15	0.172361133851467	0.812	-0.00388987085800092	0.0434161490683229813664596273	fdr failed
BRCA	toLAML	toLGG	13	41	0.221663987140104	0.815	0.00501418656676077	0.0434782608695652173913043478	fdr failed
SARC	toSARC	toUCEC	20	7	0.218033066631964	0.815	0.018313357030151	0.0435403726708074534161490683	fdr failed
HNSC	toPAAD	toSTAD	6	19	0.257480855521333	0.815	-0.0079623572134603	0.0436024844720496894409937888	fdr failed
KIRC	toLGG	toTHCA	12	16	0.135290604445805	0.816	-0.00260888578196643	0.0436645962732919254658385093	fdr failed
KIRP	toOV	toTGCT	7	5	0.262520863789099	0.817	-0.0177752736711895	0.0437267080745341614906832298	fdr failed
LUAD	toBRCA	toOV	6	5	0.474897954743113	0.818	-0.00540559859934544	0.0437888198757763975155279503	fdr failed
LUAD	toLUAD	toOV	50	5	0.266144179396363	0.818	-0.0123641150409221	0.0438509316770186335403726708	fdr failed
GBM	toBRCA	toLGG	20	22	0.127193291312409	0.819	0.00504613786600621	0.0439130434782608695652173913	fdr failed
LUAD	toOV	toSKCM	5	13	0.296897429403494	0.82	-0.0091952949908227	0.0439751552795031055900621118	fdr failed
SARC	toLGG	toSARC	17	20	0.113894141615434	0.821	-0.00426339041708452	0.0440372670807453416149068323	fdr failed
UCEC	toBRCA	toOV	27	6	0.276958599992888	0.823	-0.0181930389679203	0.0440993788819875776397515528	fdr failed
KIRC	toPCPG	toUVM	11	7	0.252595778823929	0.823	-0.00225434970898339	0.0441614906832298136645962733	fdr failed
BRCA	toLIHC	toSKCM	5	6	0.636317214982316	0.824	-0.0292335627346882	0.0442236024844720496894409938	fdr failed
SARC	toBRCA	toSKCM	19	8	0.188176002792067	0.825	0.00655911711586888	0.0442857142857142857142857143	fdr failed
SARC	toTHCA	toUCEC	5	7	0.354987315050385	0.827	-0.0149688201012544	0.0443478260869565217391304348	fdr failed
CESC	toBRCA	toPAAD	15	6	0.313895454739662	0.828	0.0102514913160202	0.0444099378881987577639751553	fdr failed
UCEC	toBRCA	toPAAD	27	7	0.247378867064583	0.83	-0.00425629932874196	0.0444720496894409937888198758	fdr failed
BRCA	toOV	toUCEC	25	12	0.24362463794423	0.836	0.0055576409989378	0.0445341614906832298136645963	fdr failed
CESC	toBRCA	toESCA	15	6	0.375711816306408	0.838	0.00369845410578774	0.0445962732919254658385093168	fdr failed
SARC	toKIRC	toSTAD	8	9	0.267986163714761	0.842	0.00470180253417401	0.0446583850931677018633540373	fdr failed
CESC	toESCA	toLGG	6	5	0.696808082317286	0.845	-0.0162228162380162	0.0447204968944099378881987578	fdr failed
HNSC	toPRAD	toUCEC	5	7	0.583401601548314	0.847	-0.0374686706846848	0.0447826086956521739130434783	fdr failed
ESCA	toHNSC	toLUAD	9	11	0.239307382413076	0.85	-0.0104569554578748	0.0448447204968944099378881988	fdr failed
SARC	toKIRC	toSKCM	8	8	0.326810581532898	0.85	-0.00499555102286376	0.0449068322981366459627329193	fdr failed
HNSC	toLGG	toSTAD	15	19	0.161940007866628	0.85	0.00323152322531861	0.0449689440993788819875776398	fdr failed
OV	toPRAD	toREAD	17	5	0.355401530572989	0.852	0.00477230474273552	0.0450310559006211180124223602	fdr failed
HNSC	toLUSC	toPRAD	15	5	0.392290481170374	0.852	-0.00844110981491131	0.0450931677018633540372670807	fdr failed
KIRP	toSTAD	toTGCT	5	5	0.490524640899961	0.854	-0.0155523333723611	0.0451552795031055900621118012	fdr failed
OV	toCOAD	toREAD	9	5	0.455624449388502	0.857	-0.00597358057309893	0.0452173913043478260869565217	fdr failed
STAD	toHNSC	toREAD	13	5	0.381111581876407	0.859	0.00521375835625467	0.0452795031055900621118012422	fdr failed
HNSC	toBRCA	toGBM	23	10	0.230757374634113	0.86	-0.00452048582310578	0.0453416149068322981366459627	fdr failed
SARC	toSTAD	toTHCA	9	5	0.43798790480575	0.861	0.0180402394963556	0.0454037267080745341614906832	fdr failed
GBM	toGBM	toUCEC	32	5	0.456431398919857	0.863	-0.00841956884614783	0.0454658385093167701863354037	fdr failed
OV	toOV	toREAD	46	5	0.297674404979979	0.863	0.0023710077775816	0.0455279503105590062111801242	fdr failed
KIRP	toTGCT	toTHCA	5	7	0.529663643351856	0.863	-0.00639950582048299	0.0455900621118012422360248447	fdr failed
SARC	toLGG	toTHCA	17	5	0.330122924418266	0.865	-0.0130205040922679	0.0456521739130434782608695652	fdr failed
KIRC	toBRCA	toUVM	44	7	0.188903466452066	0.865	0.00116970954173346	0.0457142857142857142857142857	fdr failed
KIRC	toGBM	toUVM	17	7	0.266701181444871	0.867	-0.00146256924822475	0.0457763975155279503105590062	fdr failed
SARC	toCOAD	toTHCA	6	5	0.413622866983591	0.868	0.0109440863501283	0.0458385093167701863354037267	fdr failed
CESC	toPAAD	toTHCA	6	6	0.382167853345216	0.869	-0.00548397056801934	0.0459006211180124223602484472	fdr failed
HNSC	toHNSC	toSTAD	40	19	0.113129880571286	0.873	0.00464363600701413	0.0459627329192546583850931677	fdr failed
KIRP	toGBM	toTGCT	5	5	0.583367237592741	0.874	0.00695822463308286	0.0460248447204968944099378882	fdr failed
KIRC	toKIRC	toPAAD	173	6	0.208732547463145	0.874	0.000807481817032325	0.0460869565217391304347826087	fdr failed
HNSC	toGBM	toOV	10	15	0.254415097946673	0.874	0.0135790715183795	0.0461490683229813664596273292	fdr failed
LUSC	toLUSC	toSTAD	24	15	0.17702902592702	0.875	0.00657651781617874	0.0462111801242236024844720497	fdr failed
GBM	toGBM	toPRAD	32	5	0.530689483203407	0.879	0.00549734079013116	0.0462732919254658385093167702	fdr failed
HNSC	toGBM	toHNSC	10	40	0.197630272597539	0.88	-0.00339772350705269	0.0463354037267080745341614907	fdr failed
KIRC	toLAML	toPAAD	16	6	0.270799911752976	0.88	-0.00268813593627507	0.0463975155279503105590062112	fdr failed
CESC	toBLCA	toESCA	6	6	0.715268156867861	0.885	0.0270587930990695	0.0464596273291925465838509317	fdr failed
CESC	toESCA	toPAAD	6	6	0.55746739197672	0.889	-0.00707835606036362	0.0465217391304347826086956522	fdr failed
SARC	toBRCA	toSARC	19	20	0.129406608119254	0.89	-0.000617533245908527	0.0465838509316770186335403727	fdr failed
LUSC	toLUAD	toSTAD	12	15	0.225740241230737	0.895	-0.00144529573894169	0.0466459627329192546583850932	fdr failed
STAD	toCOAD	toLUAD	14	13	0.216525611061645	0.895	0.00308911843352107	0.0467080745341614906832298137	fdr failed
SARC	toBRCA	toLGG	19	17	0.152843966946783	0.899	-0.00443091830390285	0.0467701863354037267080745342	fdr failed
TGCT	toPCPG	toTHCA	10	6	0.407582041540453	0.901	-0.0177139214946891	0.0468322981366459627329192547	fdr failed
KIRC	toBRCA	toPAAD	44	6	0.253782296665637	0.904	-0.0032782230693435	0.0468944099378881987577639752	fdr failed
CESC	toBLCA	toSKCM	6	10	0.443863296875715	0.905	0.000895363907879684	0.0469565217391304347826086956	fdr failed
SARC	toBRCA	toCOAD	19	6	0.314573998765255	0.906	-0.000258481561672713	0.0470186335403726708074534162	fdr failed
THCA	toBRCA	toLAML	8	22	0.353382752586636	0.906	-0.00203399792955979	0.0470807453416149068322981366	fdr failed
LUAD	toLUAD	toSKCM	50	13	0.144868669808471	0.908	-0.00402177771285702	0.0471428571428571428571428571	fdr failed
CESC	toLUSC	toTHCA	6	6	0.450320528625662	0.908	-0.00905769793728953	0.0472049689440993788819875776	fdr failed
SARC	toPRAD	toUCEC	9	7	0.378260818226474	0.909	-0.0161524927923245	0.0472670807453416149068322981	fdr failed
KIRP	toGBM	toOV	5	7	0.455305600187698	0.91	-0.00206774874151829	0.0473291925465838509316770186	fdr failed
CESC	toESCA	toPRAD	6	5	0.692776217106371	0.913	-0.0121495486729344	0.0473913043478260869565217391	fdr failed
THCA	toLAML	toPRAD	22	5	0.552563684613922	0.915	-0.0180649834643829	0.0474534161490683229813664596	fdr failed
KIRC	toOV	toPAAD	16	6	0.255059513702783	0.915	-0.000993406563673803	0.0475155279503105590062111801	fdr failed
KIRC	toLGG	toUVM	12	7	0.350424890675029	0.915	-0.00167328985868343	0.0475776397515527950310559006	fdr failed
BRCA	toGBM	toUCEC	12	12	0.376612061946503	0.922	0.00553763645074009	0.0476397515527950310559006211	fdr failed
KIRP	toTGCT	toUCEC	5	7	0.673517590351894	0.923	0.0197234150830558	0.0477018633540372670807453416	fdr failed
GBM	toBRCA	toPRAD	20	5	0.501161566100969	0.926	0.00560605791166423	0.0477639751552795031055900621	fdr failed
SARC	toBRCA	toTHCA	19	5	0.388796952311154	0.927	-0.00347476199454743	0.0478260869565217391304347826	fdr failed
GBM	toLGG	toPRAD	22	5	0.583981738376014	0.928	0.0360634408035213	0.0478881987577639751552795031	fdr failed
CESC	toLGG	toPAAD	5	6	0.520703017318924	0.931	0.00162527782152931	0.0479503105590062111801242236	fdr failed
SARC	toGBM	toUCEC	10	7	0.365569361871003	0.932	-0.00989129594916198	0.0480124223602484472049689441	fdr failed
STAD	toPRAD	toREAD	8	5	0.454080091772214	0.933	-0.00113975844433109	0.0480745341614906832298136646	fdr failed
KIRC	toPAAD	toTHCA	6	16	0.304120455807908	0.933	-0.00795732659530906	0.0481366459627329192546583851	fdr failed
CESC	toPAAD	toPRAD	6	5	0.493088550507132	0.935	-0.0257467279084845	0.0481987577639751552795031056	fdr failed
HNSC	toGBM	toPRAD	10	5	0.581205757653876	0.939	-0.0115610890759221	0.0482608695652173913043478261	fdr failed
UCEC	toOV	toPAAD	6	7	0.665533163804	0.941	0.0391429313080266	0.0483229813664596273291925466	fdr failed
LUAD	toHNSC	toSKCM	6	13	0.426236985411057	0.941	-0.000156802820599884	0.0483850931677018633540372671	fdr failed
ESCA	toHNSC	toSKCM	9	14	0.262588630916111	0.942	0.00692961975210442	0.0484472049689440993788819876	fdr failed
TGCT	toKIRC	toPCPG	6	10	0.359134679020913	0.943	-0.00250408387478264	0.0485093167701863354037267081	fdr failed
KIRC	toPAAD	toPRAD	6	18	0.342797555060944	0.949	0.00377061149356311	0.0485714285714285714285714286	fdr failed
OV	toCOAD	toOV	9	46	0.226043116184302	0.951	0.0147256563191553	0.0486335403726708074534161491	fdr failed
HNSC	toGBM	toSTAD	10	19	0.299528485977589	0.956	0.00609813598761046	0.0486956521739130434782608696	fdr failed
GBM	toPRAD	toTHCA	5	15	0.649849451313081	0.959	-0.000248308120762836	0.0487577639751552795031055901	fdr failed
KIRC	toLGG	toPRAD	12	18	0.231900210806446	0.962	-0.00429718401429467	0.0488198757763975155279503106	fdr failed
KIRC	toPAAD	toUVM	6	7	0.537962930108272	0.963	0.00483327256352743	0.0488819875776397515527950311	fdr failed
OV	toBRCA	toLGG	29	35	0.111323887578255	0.965	2.56597774543241E-05	0.0489440993788819875776397516	fdr failed
LUAD	toHNSC	toLUAD	6	50	0.396815411414291	0.965	-0.000280207218283346	0.0490062111801242236024844720	fdr failed
CESC	toPRAD	toSKCM	5	10	0.465237383992589	0.965	0.00447584601252505	0.0490683229813664596273291925	fdr failed
HNSC	toPAAD	toPRAD	6	5	0.960830225053964	0.966	0.0120618370565715	0.0491304347826086956521739130	fdr failed
STAD	toCOAD	toHNSC	14	13	0.275613777937163	0.966	-0.00193784726136948	0.0491925465838509316770186335	fdr failed
SARC	toBRCA	toUCEC	19	7	0.36560066377238	0.968	-0.00838721230997499	0.0492546583850931677018633540	fdr failed
KIRP	toKIRP	toUCEC	12	7	0.415568109330767	0.968	0.00435947073207101	0.0493167701863354037267080745	fdr failed
SARC	toKIRC	toOV	8	17	0.387591400645176	0.97	0.00312086034997325	0.0493788819875776397515527950	fdr failed
HNSC	toOV	toSTAD	15	19	0.245284923427064	0.97	0.00102401826161685	0.0494409937888198757763975155	fdr failed
SARC	toHNSC	toUCEC	8	7	0.584212431626264	0.973	0.00435129012361197	0.0495031055900621118012422360	fdr failed
LUAD	toGBM	toHNSC	9	6	0.55680086627169	0.98	0.00481594596273835	0.0495652173913043478260869565	fdr failed
KIRP	toGBM	toKIRC	5	9	0.683305744945972	0.99	-0.00487792991131263	0.0496273291925465838509316770	fdr failed
PRAD	toBRCA	toPRAD	20	30	0.171012165281676	0.991	-0.00271831458367767	0.0496894409937888198757763975	fdr failed
LGG	toBRCA	toGBM	8	8	0.740242302532222	0.992	-0.0246924511753897	0.0497515527950310559006211180	fdr failed
LUAD	toHNSC	toOV	6	5	0.682037011818274	0.993	0.000825482675764583	0.0498136645962732919254658385	fdr failed
KIRC	toPRAD	toUVM	18	7	0.423479562169801	0.994	-0.00287771643125882	0.0498757763975155279503105590	fdr failed
KIRP	toBRCA	toTGCT	20	5	0.616877765825448	0.995	0.0014812656492142	0.0499378881987577639751552795	fdr failed
BRCA	toLIHC	toPCPG	5	7	0.979094175781796	0.998	0.00479194485689607	0.05	fdr failed
pan cancer analysis
histotype1	histotype2	group1	group2	number of significant proteins histotype1	number of significant protein histotype2	protein intersection count	p-Value (fisher)	fdr-threshold	fdr evaluation	intersection of higher mean group1 proteins	intersection of higher mean group2 proteins
BRCA	STAD	toSTAD	toTHCA	7	5	2	0.0269827123404323	0.05	fdr ok	Cyclin_B1	Caveolin-1
************************************************************************************************************
Hoadley
group separability analysis
histotype	group1	group2	cases group1	cases group2	discriminability score	p-Value (monte carlo)	mean random discriminability score	fdr-threshold	fdr evaluation	higher mean group1 proteins	higher mean group2 proteins
BLCA	2	8	24	59	-1.41139754762114	0	3.2387546305851E-05	0.0071428571428571428571428571	fdr ok	Fibronectin,Chk1,c-Myc,HSP70	HER2,GATA3,INPP4B,E-Cadherin,Src,beta-Catenin,STAT5-alpha,53BP1
BRCA	4	NA	77	6	-6.07646798487528	0	-1.13681133441204E-05	0.0142857142857142857142857143	fdr ok		ER-alpha,PR,GATA3,AR,IGFBP2
BRCA	3	4	318	77	-4.24778754821039	0	-8.09556840872289E-05	0.0214285714285714285714285714	fdr ok	ER-alpha,PR,GATA3,AR,INPP4B,Bcl-2	Cyclin_B1
LUSC	1	2	22	142	-0.580610754375744	0.000016	3.543451194336E-05	0.0285714285714285714285714286	fdr ok	INPP4B,ACC1,Transglutaminase	IGFBP2,HSP70
BLCA	1	8	9	59	-1.34816561148711	0.00007	2.67098017658858E-05	0.0357142857142857142857142857	fdr ok	Collagen_VI,c-Myc,HSP70,Lck	beta-Catenin,E-Cadherin,HER2,Ku80,GATA3,INPP4B,ACC_pS79,53BP1,STAT5-alpha
BRCA	3	NA	318	6	0.0206121956156906	0.441	0.00569855737978309	0.0428571428571428571428571429	fdr failed
BLCA	1	2	9	24	0.192958837398368	0.729	-0.00670659114396666	0.05	fdr failed
pan cancer analysis
no cross cancer anaylsis possible - no group pair found to be separable in more than one histotype
************************************************************************************************************
BRAF_V600DEGKMR
group separability analysis
histotype	group1	group2	cases group1	cases group2	discriminability score	p-Value (monte carlo)	mean random discriminability score	fdr-threshold	fdr evaluation	higher mean group1 proteins	higher mean group2 proteins
THCA	negative	positive	93	120	-2.07415661257047	0	-0.000101989586334512	0.025	fdr ok		Fibronectin
SKCM	negative	positive	110	92	-0.100516726063606	0.00477	-0.000112671152378821	0.05	fdr ok	MAPK_pT202_Y204,PTEN,Bcl-2	IGFBP2,Akt_pT308,E-Cadherin,Akt_pS473
pan cancer analysis
histotype1	histotype2	group1	group2	number of significant proteins histotype1	number of significant protein histotype2	protein intersection count	p-Value (fisher)	fdr-threshold	fdr evaluation	intersection of higher mean group1 proteins	intersection of higher mean group2 proteins
SKCM	THCA	negative	positive	7	1	0	0.941666666666667	0.05	fdr failed
************************************************************************************************************
BRAF_V600EK
group separability analysis
histotype	group1	group2	cases group1	cases group2	discriminability score	p-Value (monte carlo)	mean random discriminability score	fdr-threshold	fdr evaluation	higher mean group1 proteins	higher mean group2 proteins
THCA	negative	positive	93	120	-2.07415661257047	0	-4.88558267037401E-05	0.025	fdr ok		Fibronectin
SKCM	negative	positive	113	89	-0.11149906052956	0.002897	-5.94794809113981E-05	0.05	fdr ok	MAPK_pT202_Y204,PTEN,Bcl-2	IGFBP2,Akt_pT308,Akt_pS473,E-Cadherin
pan cancer analysis
histotype1	histotype2	group1	group2	number of significant proteins histotype1	number of significant protein histotype2	protein intersection count	p-Value (fisher)	fdr-threshold	fdr evaluation	intersection of higher mean group1 proteins	intersection of higher mean group2 proteins
SKCM	THCA	negative	positive	7	1	0	0.941666666666667	0.05	fdr failed
************************************************************************************************************
CDK4_ampl
group separability analysis
histotype	group1	group2	cases group1	cases group2	discriminability score	p-Value (monte carlo)	mean random discriminability score	fdr-threshold	fdr evaluation	higher mean group1 proteins	higher mean group2 proteins
KIRC	negative	positive	362	108	-0.304560253076541	0	-2.51035112352608E-05	0.0017241379310344827586206897	fdr ok	Src_pY527,Bcl-2,Collagen_VI,Tuberin,PTEN	Transglutaminase,YB-1_pS102,Cyclin_B1,ACC1,ACC_pS79,PKC-alpha_pS657
SARC	negative	positive	123	70	-0.342662392358122	0	-6.02311282698528E-05	0.0034482758620689655172413793	fdr ok	E-Cadherin,Caveolin-1,Akt_pS473,Cyclin_B1,ER-alpha,Akt_pT308,YAP_pS127,S6_pS240_S244,Cyclin_E1	HSP70,Syk,Lck,Src_pY416,Src_pY527
LUAD	negative	positive	201	109	-0.138207901137466	0.000006	-6.31742894384011E-06	0.0051724137931034482758620690	fdr ok	Caveolin-1,AMPK_pT172,EGFR_pY1068,Akt_pS473,PKC-alpha	Cyclin_B1,ASNS,Caspase-7_cleavedD198,Bim
BRCA	negative	positive	295	104	-0.204699640317578	0.000212	-3.60050239810288E-06	0.0068965517241379310344827586	fdr ok	c-Kit,p38_pT180_Y182,YAP_pS127	ER-alpha,AR,GATA3,ACC1,IGFBP2
OV	negative	positive	272	140	-0.0777465804057371	0.000293	-1.29646857187993E-05	0.0086206896551724137931034483	fdr ok	MAPK_pT202_Y204,PKC-alpha_pS657	IGFBP2,STAT5-alpha
THCA	negative	positive	209	10	-1.21841469410202	0.000845	-0.000168444564652349	0.0103448275862068965517241379	fdr ok	Fibronectin
LGG	negative	positive	401	26	-0.210555237342547	0.001551	6.50929874923477E-05	0.0120689655172413793103448276	fdr ok	PKC-alpha,PKC-alpha_pS657,PKC-delta_pS664	IGFBP2,EGFR_pY1068,Fibronectin,ATM,ASNS,Syk,HER2_pY1248
ACC	negative	positive	9	36	-0.532142472913812	0.009914	-0.000237540414580427	0.0137931034482758620689655172	fdr ok	YAP_pS127,VEGFR2,GSK3-alpha-beta_pS21_S9,Src_pY527,p38_pT180_Y182,Akt,ERK2,ATM	PKC-alpha_pS657,PKC-alpha
LUSC	negative	positive	215	105	-0.0484478050810395	0.013577	1.20233685285429E-06	0.0155172413793103448275862069	fdr ok	p38_pT180_Y182	STAT5-alpha,Caspase-7_cleavedD198
KIRP	negative	positive	125	80	-0.0839039787260525	0.019238	-8.39640968328059E-06	0.0172413793103448275862068966	fdr failed
UCEC	negative	positive	371	46	-0.0784378983205123	0.03012	-4.19840955531472E-05	0.0189655172413793103448275862	fdr failed
READ	negative	positive	51	11	-0.260498247370229	0.077136	0.000302286714655041	0.0206896551724137931034482759	fdr failed
BLCA	negative	positive	256	68	-0.0310746816312211	0.105	-0.000151725328022485	0.0224137931034482758620689655	fdr failed
GBM	negative	positive	164	47	-0.0538926070383532	0.127	0.000322133754611691	0.0241379310344827586206896552	fdr failed
UCS	negative	positive	32	15	-0.108759529103256	0.139	0.00427930023137352	0.0258620689655172413793103448	fdr failed
PCPG	negative	positive	70	8	-0.143332235123523	0.195	0.00394643190712545	0.0275862068965517241379310345	fdr failed
STAD	negative	positive	286	70	-0.0117685466067758	0.261	-0.000379384400381145	0.0293103448275862068965517241	fdr failed
CHOL	negative	positive	22	8	-0.109771563412764	0.274	-0.0193233680107433	0.0310344827586206896551724138	fdr failed
SKCM	negative	positive	142	31	-0.00972374479872329	0.348	0.000730086224348591	0.0327586206896551724137931034	fdr failed
HNSC	negative	positive	166	40	-0.00487893898035097	0.39	-0.00210205545269721	0.0344827586206896551724137931	fdr failed
KICH	negative	positive	41	21	0.0166893665409606	0.451	0.00455859221106625	0.0362068965517241379310344828	fdr failed
PRAD	negative	positive	208	7	0.0266880735562225	0.492	-0.0161036716930077	0.0379310344827586206896551724	fdr failed
TGCT	negative	positive	45	73	0.0128704211953625	0.5	2.85798440784237E-05	0.0396551724137931034482758621	fdr failed
MESO	negative	positive	48	15	0.0346682065694832	0.575	-0.00165786667675506	0.0413793103448275862068965517	fdr failed
DLBC	negative	positive	21	9	0.0936412471405319	0.707	0.00333650247936421	0.0431034482758620689655172414	fdr failed
PAAD	negative	positive	99	19	0.0577572501656629	0.725	0.00474475927095322	0.0448275862068965517241379310	fdr failed
CESC	negative	positive	124	33	0.0401523720294907	0.747	-3.81954464710272E-05	0.0465517241379310344827586207	fdr failed
COAD	negative	positive	228	53	0.0291892559934137	0.804	-0.00168494554840023	0.0482758620689655172413793103	fdr failed
ESCA	negative	positive	93	25	0.0673934206327704	0.891	-0.000780244984978678	0.05	fdr failed
pan cancer analysis
histotype1	histotype2	group1	group2	number of significant proteins histotype1	number of significant protein histotype2	protein intersection count	p-Value (fisher)	fdr-threshold	fdr evaluation	intersection of higher mean group1 proteins	intersection of higher mean group2 proteins
LGG	OV	negative	positive	10	4	2	0.0344735025692154	0.00138888888888889	fdr failed	PKC-alpha_pS657	IGFBP2
LUSC	OV	negative	positive	3	4	1	0.0974932345819684	0.00277777777777778	fdr failed		STAT5-alpha
ACC	BRCA	negative	positive	10	8	2	0.133694426023636	0.00416666666666667	fdr failed	YAP_pS127,p38_pT180_Y182
LGG	LUAD	negative	positive	10	9	2	0.164126706139902	0.00555555555555556	fdr failed	PKC-alpha	ASNS
BRCA	LUSC	negative	positive	8	3	1	0.188434695912263	0.00694444444444444	fdr failed	p38_pT180_Y182
LUAD	LUSC	negative	positive	9	3	1	0.210173052271756	0.00833333333333333	fdr failed		Caspase-7_cleavedD198
ACC	KIRC	negative	positive	10	11	2	0.228627063966176	0.00972222222222222	fdr failed	Src_pY527	PKC-alpha_pS657
ACC	LUSC	negative	positive	10	3	1	0.231519726534682	0.0111111111111111	fdr failed	p38_pT180_Y182
KIRC	SARC	negative	positive	11	14	0	0.23950943373836	0.0125	fdr failed
BRCA	OV	negative	positive	8	4	1	0.243926340636211	0.0138888888888889	fdr failed		IGFBP2
LUAD	SARC	negative	positive	9	14	2	0.282177175762059	0.0152777777777778	fdr failed	Caveolin-1,Akt_pS473
KIRC	LGG	negative	positive	11	10	0	0.367320445730392	0.0166666666666667	fdr failed
ACC	LGG	negative	positive	10	10	0	0.404052490303432	0.0180555555555556	fdr failed
ACC	LUAD	negative	positive	10	9	0	0.444057687363177	0.0194444444444444	fdr failed
BRCA	LGG	negative	positive	8	10	1	0.512407245248276	0.0208333333333333	fdr failed		IGFBP2
BRCA	LUAD	negative	positive	8	9	0	0.525464036674188	0.0222222222222222	fdr failed
BRCA	KIRC	negative	positive	8	11	1	0.547868536502947	0.0236111111111111	fdr failed		ACC1
KIRC	LUAD	negative	positive	11	9	1	0.592274305239265	0.025	fdr failed		Cyclin_B1
OV	SARC	negative	positive	4	14	0	0.604741331560873	0.0263888888888889	fdr failed
BRCA	SARC	negative	positive	8	14	1	0.64108858788103	0.0277777777777778	fdr failed	YAP_pS127
LGG	SARC	negative	positive	10	14	1	0.670533820614157	0.0291666666666667	fdr failed		Syk
ACC	SARC	negative	positive	10	14	1	0.670533820614157	0.0305555555555556	fdr failed	YAP_pS127
KIRC	OV	negative	positive	11	4	0	0.677241900671612	0.0319444444444444	fdr failed
LUSC	SARC	negative	positive	3	14	0	0.686939182452642	0.0333333333333333	fdr failed
ACC	OV	negative	positive	10	4	0	0.702798198810163	0.0347222222222222	fdr failed
LUAD	OV	negative	positive	9	4	0	0.729071028672225	0.0361111111111111	fdr failed
KIRC	LUSC	negative	positive	11	3	0	0.747521720552628	0.0375	fdr failed
LGG	LUSC	negative	positive	10	3	0	0.768480273465318	0.0388888888888889	fdr failed
SARC	THCA	negative	positive	14	1	0	0.883333333333333	0.0402777777777778	fdr failed
KIRC	THCA	negative	positive	11	1	0	0.908333333333333	0.0416666666666667	fdr failed
ACC	THCA	negative	positive	10	1	0	0.916666666666667	0.0430555555555556	fdr failed
LGG	THCA	negative	positive	10	1	0	0.916666666666667	0.0444444444444444	fdr failed
LUAD	THCA	negative	positive	9	1	0	0.925	0.0458333333333333	fdr failed
BRCA	THCA	negative	positive	8	1	0	0.933333333333333	0.0472222222222222	fdr failed
OV	THCA	negative	positive	4	1	0	0.966666666666667	0.0486111111111111	fdr failed
LUSC	THCA	negative	positive	3	1	0	0.975	0.05	fdr failed
************************************************************************************************************
EGFR_Geftinib
group separability analysis
histotype	group1	group2	cases group1	cases group2	discriminability score	p-Value (monte carlo)	mean random discriminability score	fdr-threshold	fdr evaluation	higher mean group1 proteins	higher mean group2 proteins
LUAD	negative	positive	119	17	-0.448172859672567	0.000593	3.130898756431E-05	0.05	fdr ok	Claudin-7	EGFR_pY1068
pan cancer analysis
no cross cancer anaylsis possible - no group pair found to be separable in more than one histotype
************************************************************************************************************
ERBB2_ampl
group separability analysis
histotype	group1	group2	cases group1	cases group2	discriminability score	p-Value (monte carlo)	mean random discriminability score	fdr-threshold	fdr evaluation	higher mean group1 proteins	higher mean group2 proteins
BRCA	negative	positive	269	130	-0.439853256729364	0	-6.27120850362042E-05	0.0020	fdr ok	PR,Bcl-2	HER2,HER2_pY1248,EGFR_pY1068,ACC1
LUAD	negative	positive	175	135	-0.193620208606736	0	-2.46937379085878E-05	0.0040	fdr ok	Caveolin-1	ACC_pS79,ACC1,Cyclin_B1,HER2,p70S6K,Rb_pS807_S811,INPP4B
KIRP	negative	positive	69	136	-0.474012278108694	0	5.87133581904151E-05	0.0060	fdr ok	GATA3,E-Cadherin,MEK1,Cyclin_B1,Shc_pY317,Caveolin-1	ACC1,NF2,p38_pT180_Y182,ACC_pS79,mTOR
UCEC	negative	positive	357	60	-0.87076052767237	0	-3.85476525438619E-05	0.0080	fdr ok	Akt_pS473,Akt_pT308,ER-alpha	HER2,Cyclin_B1,HER2_pY1248,Cyclin_E1,p53
STAD	negative	positive	242	114	-0.184323618326653	0.000006	-5.41380876196999E-05	0.010	fdr ok	Caspase-7_cleavedD198,STAT5-alpha	HER2,ACC1,ACC_pS79,HER2_pY1248,Cyclin_E1
TGCT	negative	positive	75	43	-0.553810181755244	0.000013	-5.00824462594333E-05	0.0120	fdr ok	c-Kit,Ku80,eEF2K	E-Cadherin,Fibronectin
LUSC	negative	positive	216	104	-0.0921323423629463	0.000447	-2.50589996705336E-05	0.0140	fdr ok	Caveolin-1	ACC1,ACC_pS79,Rb_pS807_S811,ASNS,IGFBP2,p70S6K
BLCA	negative	positive	196	128	-0.110901027360937	0.00087	-5.62237420744022E-06	0.0160	fdr ok	Caspase-7_cleavedD198,Akt_pT308,Akt_pS473	HER2,ACC_pS79,ACC1,GATA3
KIRC	negative	positive	444	26	-0.215243546517366	0.000999	-3.04350822784249E-05	0.0180	fdr ok	Caveolin-1,ERK2,VEGFR2,Src_pY527	ACC1,ACC_pS79,PKC-alpha_pS657
COAD	negative	positive	211	70	-0.137420986874433	0.001349	-4.6097722903028E-05	0.020	fdr ok	Caspase-7_cleavedD198,IGFBP2,Claudin-7	ACC1,ACC_pS79
OV	negative	positive	372	40	-0.155556841172031	0.001473	-7.02122206991351E-05	0.0220	fdr ok		HER2,HER2_pY1248,ACC1,ACC_pS79,EGFR_pY1068
THYM	negative	positive	83	7	-1.01975027966432	0.001667	-0.000165411543200357	0.0240	fdr ok	Caveolin-1,Rb_pS807_S811,GATA3	c-Kit,ACC1,eEF2K
THCA	negative	positive	210	9	-0.969236999199303	0.004842	0.000341211450657786	0.0260	fdr ok	Fibronectin
CESC	negative	positive	125	32	-0.187511495865934	0.012269	3.77259143502503E-06	0.0280	fdr ok	Fibronectin,YAP_pS127	HER2,HER2_pY1248,E-Cadherin
HNSC	negative	positive	172	34	-0.150746283255316	0.016104	1.86773422780954E-05	0.030	fdr ok	Collagen_VI,YAP_pS127,Src_pY416,PKC-alpha	HER2,Fibronectin,ASNS
SKCM	negative	positive	134	39	-0.0887338666737758	0.044769	-0.000148948145174544	0.0320	fdr failed
ESCA	negative	positive	79	39	-0.056067009352768	0.117	0.000364742293565156	0.0340	fdr failed
GBM	negative	positive	194	17	-0.0882282498858729	0.169	0.00475365672479223	0.0360	fdr failed
MESO	negative	positive	52	11	-0.0924988075483419	0.178	0.00473830145575476	0.0380	fdr failed
CHOL	negative	positive	25	5	-0.185461184049668	0.232	-0.00811522202991149	0.040	fdr failed
READ	negative	positive	42	20	-0.0262060969936933	0.312	-0.000324284304382058	0.0420	fdr failed
SARC	negative	positive	157	36	0.000435796122983945	0.398	0.00205172644842549	0.0440	fdr failed
PAAD	negative	positive	98	20	0.0167439303686123	0.538	-0.00322832969334197	0.0460	fdr failed
UCS	negative	positive	25	22	0.0332993851352654	0.607	-0.00160784556575284	0.0480	fdr failed
LGG	negative	positive	413	14	0.0498582737060804	0.705	0.000698613539511522	0.05	fdr failed
pan cancer analysis
histotype1	histotype2	group1	group2	number of significant proteins histotype1	number of significant protein histotype2	protein intersection count	p-Value (fisher)	fdr-threshold	fdr evaluation	intersection of higher mean group1 proteins	intersection of higher mean group2 proteins
LUAD	LUSC	negative	positive	8	7	5	5.90442686391092E-06	0.000476190476190476	fdr ok	Caveolin-1	ACC_pS79,ACC1,p70S6K,Rb_pS807_S811
BRCA	OV	negative	positive	6	5	4	9.00418612798714E-06	0.000952380952380952	fdr ok		HER2,HER2_pY1248,EGFR_pY1068,ACC1
OV	STAD	negative	positive	5	7	4	2.08628461799982E-05	0.00142857142857143	fdr ok		HER2,HER2_pY1248,ACC1,ACC_pS79
BLCA	STAD	negative	positive	7	7	4	0.000140003031746015	0.0019047619047619	fdr ok	Caspase-7_cleavedD198	HER2,ACC_pS79,ACC1
BLCA	COAD	negative	positive	7	5	3	0.00118301153127708	0.00238095238095238	fdr ok	Caspase-7_cleavedD198	ACC_pS79,ACC1
COAD	STAD	negative	positive	5	7	3	0.00118301153127708	0.00285714285714286	fdr ok	Caspase-7_cleavedD198	ACC1,ACC_pS79
BLCA	OV	negative	positive	7	5	3	0.00118301153127708	0.00333333333333333	fdr ok		HER2,ACC_pS79,ACC1
LUAD	OV	negative	positive	8	5	3	0.0018679593403697	0.00380952380952381	fdr ok		ACC_pS79,ACC1,HER2
BRCA	STAD	negative	positive	6	7	3	0.00230473765341426	0.00428571428571429	fdr ok		HER2,HER2_pY1248,ACC1
KIRC	LUSC	negative	positive	7	7	3	0.00392828861966545	0.00476190476190476	fdr ok	Caveolin-1	ACC1,ACC_pS79
STAD	UCEC	negative	positive	7	8	3	0.00612080080948784	0.00523809523809524	fdr failed		HER2,HER2_pY1248,Cyclin_E1
BLCA	LUAD	negative	positive	7	8	3	0.00612080080948784	0.00571428571428571	fdr failed		HER2,ACC_pS79,ACC1
BLCA	UCEC	negative	positive	7	8	3	0.00612080080948784	0.00619047619047619	fdr failed	Akt_pT308,Akt_pS473	HER2
LUAD	STAD	negative	positive	8	7	3	0.00612080080948784	0.00666666666666667	fdr failed		ACC_pS79,ACC1,HER2
KIRC	LUAD	negative	positive	7	8	3	0.00612080080948784	0.00714285714285714	fdr failed	Caveolin-1	ACC1,ACC_pS79
KIRP	THYM	negative	positive	11	6	3	0.0100287059148107	0.00761904761904762	fdr failed	GATA3,Caveolin-1	ACC1
CESC	OV	negative	positive	5	5	2	0.0133025621044324	0.0080952380952381	fdr failed		HER2,HER2_pY1248
COAD	OV	negative	positive	5	5	2	0.0133025621044324	0.00857142857142857	fdr failed		ACC1,ACC_pS79
KIRP	LUSC	negative	positive	11	7	3	0.0166418744785377	0.00904761904761905	fdr failed	Caveolin-1	ACC1,ACC_pS79
KIRC	KIRP	negative	positive	7	11	3	0.0166418744785377	0.00952380952380952	fdr failed	Caveolin-1	ACC1,ACC_pS79
BRCA	CESC	negative	positive	6	5	2	0.0196113692521022	0.01	fdr failed		HER2,HER2_pY1248
KIRP	LUAD	negative	positive	11	8	3	0.0252448459729436	0.0104761904761905	fdr failed	Caveolin-1	ACC1,ACC_pS79
CESC	HNSC	negative	positive	5	7	2	0.0269827123404323	0.010952380952381	fdr failed	YAP_pS127	HER2
CESC	STAD	negative	positive	5	7	2	0.0269827123404323	0.0114285714285714	fdr failed		HER2,HER2_pY1248
KIRC	OV	negative	positive	7	5	2	0.0269827123404323	0.0119047619047619	fdr failed		ACC1,ACC_pS79
COAD	LUSC	negative	positive	5	7	2	0.0269827123404323	0.0123809523809524	fdr failed		ACC1,ACC_pS79
LUSC	OV	negative	positive	7	5	2	0.0269827123404323	0.0128571428571429	fdr failed		ACC1,ACC_pS79
COAD	KIRC	negative	positive	5	7	2	0.0269827123404323	0.0133333333333333	fdr failed		ACC1,ACC_pS79
CESC	UCEC	negative	positive	5	8	2	0.0353542966737865	0.0138095238095238	fdr failed		HER2,HER2_pY1248
OV	UCEC	negative	positive	5	8	2	0.0353542966737865	0.0142857142857143	fdr failed		HER2,HER2_pY1248
COAD	LUAD	negative	positive	5	8	2	0.0353542966737865	0.0147619047619048	fdr failed		ACC1,ACC_pS79
KIRC	THYM	negative	positive	7	6	2	0.0393216996839413	0.0152380952380952	fdr failed	Caveolin-1	ACC1
BLCA	BRCA	negative	positive	7	6	2	0.0393216996839413	0.0157142857142857	fdr failed		HER2,ACC1
LUSC	THYM	negative	positive	7	6	2	0.0393216996839413	0.0161904761904762	fdr failed	Caveolin-1	ACC1
CESC	THCA	negative	positive	5	1	1	0.0416666666666667	0.0166666666666667	fdr failed	Fibronectin
LUAD	THYM	negative	positive	8	6	2	0.0512239087144057	0.0171428571428571	fdr failed	Caveolin-1	ACC1
BRCA	UCEC	negative	positive	6	8	2	0.0512239087144057	0.0176190476190476	fdr failed		HER2,HER2_pY1248
BRCA	LUAD	negative	positive	6	8	2	0.0512239087144057	0.0180952380952381	fdr failed		HER2,ACC1
LUSC	STAD	negative	positive	7	7	2	0.0534790641096516	0.0185714285714286	fdr failed		ACC1,ACC_pS79
KIRC	STAD	negative	positive	7	7	2	0.0534790641096516	0.019047619047619	fdr failed		ACC1,ACC_pS79
BLCA	KIRC	negative	positive	7	7	2	0.0534790641096516	0.0195238095238095	fdr failed		ACC_pS79,ACC1
BLCA	LUSC	negative	positive	7	7	2	0.0534790641096516	0.02	fdr failed		ACC_pS79,ACC1
COAD	KIRP	negative	positive	5	11	2	0.0658732404529496	0.0204761904761905	fdr failed		ACC1,ACC_pS79
KIRP	OV	negative	positive	11	5	2	0.0658732404529496	0.020952380952381	fdr failed		ACC1,ACC_pS79
LUAD	UCEC	negative	positive	8	8	2	0.0891956697647407	0.0214285714285714	fdr failed		Cyclin_B1,HER2
BLCA	KIRP	negative	positive	7	11	2	0.124656961019412	0.0219047619047619	fdr failed		ACC_pS79,ACC1
KIRP	STAD	negative	positive	11	7	2	0.124656961019412	0.0223809523809524	fdr failed		ACC1,ACC_pS79
CESC	TGCT	negative	positive	5	5	1	0.194680767599941	0.0228571428571429	fdr failed		E-Cadherin
COAD	THYM	negative	positive	5	6	1	0.229694647269509	0.0233333333333333	fdr failed		ACC1
BRCA	COAD	negative	positive	6	5	1	0.229694647269509	0.0238095238095238	fdr failed		ACC1
OV	THYM	negative	positive	5	6	1	0.229694647269509	0.0242857142857143	fdr failed		ACC1
HNSC	OV	negative	positive	7	5	1	0.263479969757688	0.0247619047619048	fdr failed		HER2
HNSC	TGCT	negative	positive	7	5	1	0.263479969757688	0.0252380952380952	fdr failed		Fibronectin
BLCA	CESC	negative	positive	7	5	1	0.263479969757688	0.0257142857142857	fdr failed		HER2
BRCA	THYM	negative	positive	6	6	1	0.269884491759795	0.0261904761904762	fdr failed		ACC1
CESC	LUAD	negative	positive	5	8	1	0.296069351626817	0.0266666666666667	fdr failed		HER2
STAD	THYM	negative	positive	7	6	1	0.308311623772438	0.0271428571428571	fdr failed		ACC1
BRCA	HNSC	negative	positive	6	7	1	0.308311623772438	0.0276190476190476	fdr failed		HER2
BRCA	KIRC	negative	positive	6	7	1	0.308311623772438	0.0280952380952381	fdr failed		ACC1
BRCA	LUSC	negative	positive	6	7	1	0.308311623772438	0.0285714285714286	fdr failed		ACC1
BLCA	THYM	negative	positive	7	6	1	0.308311623772438	0.0290476190476191	fdr failed		ACC1
HNSC	LUSC	negative	positive	7	7	1	0.350783717049569	0.0295238095238095	fdr failed		ASNS
HNSC	STAD	negative	positive	7	7	1	0.350783717049569	0.03	fdr failed		HER2
BLCA	HNSC	negative	positive	7	7	1	0.350783717049569	0.0304761904761905	fdr failed		HER2
HNSC	LUAD	negative	positive	7	8	1	0.391000654931454	0.030952380952381	fdr failed		HER2
HNSC	UCEC	negative	positive	7	8	1	0.391000654931454	0.0314285714285714	fdr failed		HER2
BRCA	KIRP	negative	positive	6	11	1	0.445616075312294	0.0319047619047619	fdr failed		ACC1
KIRP	UCEC	negative	positive	11	8	0	0.452131463497053	0.0323809523809524	fdr failed
HNSC	KIRP	negative	positive	7	11	0	0.500890738972226	0.0328571428571429	fdr failed
LUSC	UCEC	negative	positive	7	8	0	0.608999345068546	0.0333333333333333	fdr failed
KIRC	UCEC	negative	positive	7	8	0	0.608999345068546	0.0338095238095238	fdr failed
CESC	KIRP	negative	positive	5	11	0	0.613020685952752	0.0342857142857143	fdr failed
KIRP	TGCT	negative	positive	11	5	0	0.613020685952752	0.0347619047619048	fdr failed
HNSC	KIRC	negative	positive	7	7	0	0.649216282950431	0.0352380952380952	fdr failed
THYM	UCEC	negative	positive	6	8	0	0.654961559790701	0.0357142857142857	fdr failed
HNSC	THYM	negative	positive	7	6	0	0.691688376227562	0.0361904761904762	fdr failed
TGCT	UCEC	negative	positive	5	8	0	0.703930648373183	0.0366666666666667	fdr failed
LUAD	TGCT	negative	positive	8	5	0	0.703930648373183	0.0371428571428571	fdr failed
COAD	UCEC	negative	positive	5	8	0	0.703930648373183	0.0376190476190476	fdr failed
COAD	HNSC	negative	positive	5	7	0	0.736520030242312	0.0380952380952381	fdr failed
BLCA	TGCT	negative	positive	7	5	0	0.736520030242312	0.0385714285714286	fdr failed
STAD	TGCT	negative	positive	7	5	0	0.736520030242312	0.0390476190476191	fdr failed
LUSC	TGCT	negative	positive	7	5	0	0.736520030242312	0.0395238095238095	fdr failed
CESC	KIRC	negative	positive	5	7	0	0.736520030242312	0.04	fdr failed
KIRC	TGCT	negative	positive	7	5	0	0.736520030242312	0.0404761904761905	fdr failed
CESC	LUSC	negative	positive	5	7	0	0.736520030242312	0.040952380952381	fdr failed
CESC	THYM	negative	positive	5	6	0	0.770305352730491	0.0414285714285714	fdr failed
TGCT	THYM	negative	positive	5	6	0	0.770305352730491	0.0419047619047619	fdr failed
BRCA	TGCT	negative	positive	6	5	0	0.770305352730491	0.0423809523809524	fdr failed
COAD	TGCT	negative	positive	5	5	0	0.805319232400059	0.0428571428571429	fdr failed
OV	TGCT	negative	positive	5	5	0	0.805319232400059	0.0433333333333333	fdr failed
CESC	COAD	negative	positive	5	5	0	0.805319232400059	0.0438095238095238	fdr failed
KIRP	THCA	negative	positive	11	1	0	0.908333333333333	0.0442857142857143	fdr failed
LUAD	THCA	negative	positive	8	1	0	0.933333333333333	0.0447619047619048	fdr failed
THCA	UCEC	negative	positive	1	8	0	0.933333333333333	0.0452380952380952	fdr failed
HNSC	THCA	negative	positive	7	1	0	0.941666666666667	0.0457142857142857	fdr failed
STAD	THCA	negative	positive	7	1	0	0.941666666666667	0.0461904761904762	fdr failed
BLCA	THCA	negative	positive	7	1	0	0.941666666666667	0.0466666666666667	fdr failed
LUSC	THCA	negative	positive	7	1	0	0.941666666666667	0.0471428571428571	fdr failed
KIRC	THCA	negative	positive	7	1	0	0.941666666666667	0.0476190476190476	fdr failed
THCA	THYM	negative	positive	1	6	0	0.95	0.0480952380952381	fdr failed
BRCA	THCA	negative	positive	6	1	0	0.95	0.0485714285714286	fdr failed
OV	THCA	negative	positive	5	1	0	0.958333333333333	0.049047619047619	fdr failed
COAD	THCA	negative	positive	5	1	0	0.958333333333333	0.0495238095238095	fdr failed
TGCT	THCA	negative	positive	5	1	0	0.958333333333333	0.05	fdr failed
************************************************************************************************************
ERBB2
group separability analysis
histotype	group1	group2	cases group1	cases group2	discriminability score	p-Value (monte carlo)	mean random discriminability score	fdr-threshold	fdr evaluation	higher mean group1 proteins	higher mean group2 proteins
HNSC	negative	positive	195	5	-0.894720177080867	0.018784	0.000657454389865169	0.00625	fdr failed
BLCA	negative	positive	98	8	-0.326142424575277	0.09	0.00723699929108485	0.0125	fdr failed
LUAD	negative	positive	131	5	-0.324871379514772	0.122	0.00928481373995765	0.01875	fdr failed
STAD	negative	positive	238	11	-0.127110405547043	0.152	-0.000911944727843235	0.025	fdr failed
UCEC	negative	positive	190	7	-0.0055698871890062	0.425	0.0014626263782886	0.03125	fdr failed
SKCM	negative	positive	195	7	0.0294129052305756	0.482	-0.00683380800580073	0.0375	fdr failed
BRCA	negative	positive	387	7	0.153228996479495	0.617	0.000881466505813208	0.04375	fdr failed
CESC	negative	positive	120	7	0.314044056019066	0.949	-0.0118505609879815	0.05	fdr failed
pan cancer analysis
no cross cancer anaylsis possible - no group pair found to be separable in more than one histotype
************************************************************************************************************
FGFR1_ampl
group separability analysis
histotype	group1	group2	cases group1	cases group2	discriminability score	p-Value (monte carlo)	mean random discriminability score	fdr-threshold	fdr evaluation	higher mean group1 proteins	higher mean group2 proteins
KIRC	negative	positive	441	29	-0.341506920243889	0.00001	-3.83014995800183E-05	0.0018518518518518518518518518	fdr ok	Collagen_VI,Bcl-2,c-Kit,HSP70	Transglutaminase,ACC1,4E-BP1,eEF2K
TGCT	negative	positive	33	85	-0.588205679191324	0.000053	1.6211730546339E-05	0.0037037037037037037037037037	fdr ok	Fibronectin,Src_pY527,HER2,beta-Catenin,YAP_pS127,AMPK_pT172,E-Cadherin,S6_pS240_S244	c-Kit,Chk2,Ku80,Cyclin_B1,NF2,eEF2
LUAD	negative	positive	224	86	-0.110977926838979	0.000234	-3.60279848178944E-05	0.0055555555555555555555555556	fdr ok	EGFR_pY1068,HER2,HER2_pY1248,Akt_pS473,CD49b,Caveolin-1	4E-BP1,Cyclin_B1,Caspase-7_cleavedD198,Bim,XRCC1
LUSC	negative	positive	166	154	-0.0803433205588302	0.000416	1.40154523341336E-05	0.0074074074074074074074074074	fdr ok	beta-Catenin,53BP1,HER2	4E-BP1
UCEC	negative	positive	321	96	-0.0759371953473007	0.003624	-1.9543207740829E-05	0.0092592592592592592592592593	fdr ok	Caspase-7_cleavedD198,E-Cadherin,AMPK_pT172,ER-alpha,Syk,Claudin-7	Caveolin-1,4E-BP1,VEGFR2
BRCA	negative	positive	244	155	-0.0930966094090451	0.005226	-4.13952867887098E-06	0.0111111111111111111111111111	fdr ok	HER2,HER2_pY1248,EGFR_pY1068,ACC_pS79	4E-BP1,PR,VEGFR2
THYM	negative	positive	80	10	-0.499723952104855	0.010082	-0.000264117536513557	0.0129629629629629629629629630	fdr ok	CD49b,Caveolin-1,p38_pT180_Y182	c-Kit,Caspase-7_cleavedD198
SARC	negative	positive	127	66	-0.0677009646489193	0.02494	-4.88738648910725E-05	0.0148148148148148148148148148	fdr failed
STAD	negative	positive	220	136	-0.0373743396686148	0.034905	-3.00426909777307E-05	0.0166666666666666666666666667	fdr failed
LGG	negative	positive	392	35	-0.0690884952393187	0.04188	4.18908698308756E-05	0.0185185185185185185185185185	fdr failed
OV	negative	positive	314	98	-0.0325560722004941	0.043383	-1.99643407973799E-05	0.0203703703703703703703703704	fdr failed
PRAD	negative	positive	189	26	-0.092552922743339	0.064909	-7.32648814258962E-05	0.0222222222222222222222222222	fdr failed
KIRP	negative	positive	190	15	-0.156480230969994	0.085	-0.0011164720305997	0.0240740740740740740740740741	fdr failed
COAD	negative	positive	187	94	-0.0263316242769527	0.111	0.000622361117621461	0.0259259259259259259259259259	fdr failed
BLCA	negative	positive	226	98	-0.0255366384852636	0.114	-2.81754880303424E-05	0.0277777777777777777777777778	fdr failed
PAAD	negative	positive	95	23	-0.0554325191252154	0.177	-0.000233455454785485	0.0296296296296296296296296296	fdr failed
MESO	negative	positive	53	10	-0.0834163633716258	0.215	0.00259715736344474	0.0314814814814814814814814815	fdr failed
UCS	negative	positive	25	22	-0.0512169413573318	0.255	0.00310273518751438	0.0333333333333333333333333333	fdr failed
HNSC	negative	positive	144	62	-0.00976463507355874	0.304	-0.000475357025393126	0.0351851851851851851851851852	fdr failed
CESC	negative	positive	128	29	-0.0173150325697886	0.308	0.000120098845704915	0.0370370370370370370370370370	fdr failed
KICH	negative	positive	45	17	-0.0137989275058743	0.353	0.00434319544885692	0.0388888888888888888888888889	fdr failed
ACC	negative	positive	29	16	0.0209511127330622	0.507	-0.00222928837447049	0.0407407407407407407407407407	fdr failed
READ	negative	positive	37	25	0.0230465596705489	0.55	-0.00592351284218082	0.0425925925925925925925925926	fdr failed
SKCM	negative	positive	127	46	0.0176760608265578	0.655	-0.00241912578884484	0.0444444444444444444444444444	fdr failed
ESCA	negative	positive	68	50	0.0293650175517328	0.729	-0.000381840814373	0.0462962962962962962962962963	fdr failed
PCPG	negative	positive	72	6	0.199608876358909	0.777	0.00383270407774113	0.0481481481481481481481481482	fdr failed
GBM	negative	positive	192	19	0.101559363600721	0.902	-0.00675962561946628	0.05	fdr failed
pan cancer analysis
histotype1	histotype2	group1	group2	number of significant proteins histotype1	number of significant protein histotype2	protein intersection count	p-Value (fisher)	fdr-threshold	fdr evaluation	intersection of higher mean group1 proteins	intersection of higher mean group2 proteins
BRCA	LUAD	negative	positive	7	11	4	0.00121114782984142	0.00238095238095238	fdr ok	HER2,HER2_pY1248,EGFR_pY1068	4E-BP1
LUAD	THYM	negative	positive	11	5	3	0.00528718883138383	0.00476190476190476	fdr failed	CD49b,Caveolin-1	Caspase-7_cleavedD198
BRCA	LUSC	negative	positive	7	4	2	0.0166628320167702	0.00714285714285714	fdr failed	HER2	4E-BP1
LUAD	LUSC	negative	positive	11	4	2	0.0416388198043233	0.00952380952380952	fdr failed	HER2	4E-BP1
LUSC	TGCT	negative	positive	4	14	2	0.0664672648720505	0.0119047619047619	fdr failed	beta-Catenin,HER2
BRCA	UCEC	negative	positive	7	9	2	0.0865009823971808	0.0142857142857143	fdr failed		4E-BP1,VEGFR2
KIRC	LUSC	negative	positive	8	4	1	0.243926340636211	0.0166666666666667	fdr failed		4E-BP1
LUSC	UCEC	negative	positive	4	9	1	0.270928971327775	0.019047619047619	fdr failed		4E-BP1
TGCT	UCEC	negative	positive	14	9	2	0.282177175762059	0.0214285714285714	fdr failed	AMPK_pT172,E-Cadherin
KIRC	TGCT	negative	positive	8	14	0	0.35891141211897	0.0238095238095238	fdr failed
LUAD	TGCT	negative	positive	11	14	2	0.376277516306355	0.0261904761904762	fdr failed	HER2	Cyclin_B1
BRCA	KIRC	negative	positive	7	8	1	0.391000654931454	0.0285714285714286	fdr failed		4E-BP1
TGCT	THYM	negative	positive	14	5	1	0.468244691213715	0.030952380952381	fdr failed		c-Kit
KIRC	UCEC	negative	positive	8	9	1	0.474535963325812	0.0333333333333333	fdr failed		4E-BP1
KIRC	LUAD	negative	positive	8	11	1	0.547868536502947	0.0357142857142857	fdr failed		4E-BP1
BRCA	TGCT	negative	positive	7	14	1	0.590333438692488	0.0380952380952381	fdr failed	HER2
LUAD	UCEC	negative	positive	11	9	1	0.592274305239265	0.0404761904761905	fdr failed		4E-BP1
THYM	UCEC	negative	positive	5	9	0	0.67250517299938	0.0428571428571429	fdr failed
KIRC	THYM	negative	positive	8	5	0	0.703930648373183	0.0452380952380952	fdr failed
BRCA	THYM	negative	positive	7	5	0	0.736520030242312	0.0476190476190476	fdr failed
LUSC	THYM	negative	positive	4	5	0	0.841594873499161	0.05	fdr failed
************************************************************************************************************
FGFR3_Debio1347
group separability analysis
histotype	group1	group2	cases group1	cases group2	discriminability score	p-Value (monte carlo)	mean random discriminability score	fdr-threshold	fdr evaluation	higher mean group1 proteins	higher mean group2 proteins
BLCA	negative	positive	95	11	-0.765624835463871	0.002796	-1.36974791022999E-05	0.05	fdr ok		E-Cadherin,beta-Catenin,HER2,Ku80,PTEN,IRS1,53BP1
pan cancer analysis
no cross cancer anaylsis possible - no group pair found to be separable in more than one histotype
************************************************************************************************************
IDH1_Ag-120
group separability analysis
histotype	group1	group2	cases group1	cases group2	discriminability score	p-Value (monte carlo)	mean random discriminability score	fdr-threshold	fdr evaluation	higher mean group1 proteins	higher mean group2 proteins
LGG	negative	positive	64	207	-0.473507331556455	0	-3.1852072683101E-06	0.0166666666666666666666666667	fdr ok	EGFR_pY1068,HER2_pY1248,HER2,IGFBP2,EGFR_pY1173,STAT5-alpha
GBM	negative	positive	136	7	-1.59049198601543	0.0005	-1.07129441166346E-05	0.0333333333333333333333333333	fdr ok	IGFBP2,EGFR_pY1068,HER2_pY1248,Caveolin-1,Akt_pT308,Fibronectin,Collagen_VI,EGFR_pY1173
SKCM	negative	positive	193	9	0.0609438194966003	0.596	0.000389736934336648	0.05	fdr failed
pan cancer analysis
histotype1	histotype2	group1	group2	number of significant proteins histotype1	number of significant protein histotype2	protein intersection count	p-Value (fisher)	fdr-threshold	fdr evaluation	intersection of higher mean group1 proteins	intersection of higher mean group2 proteins
GBM	LGG	negative	positive	8	6	4	0.000120846088191428	0.05	fdr ok	IGFBP2,EGFR_pY1068,HER2_pY1248,EGFR_pY1173
************************************************************************************************************
IDH2_Ag-221
group separability analysis
histotype	group1	group2	cases group1	cases group2	discriminability score	p-Value (monte carlo)	mean random discriminability score	fdr-threshold	fdr evaluation	higher mean group1 proteins	higher mean group2 proteins
LGG	negative	positive	261	10	-0.127000101063876	0.154	0.00228761514943309	0.05	fdr failed
pan cancer analysis
no cross cancer anaylsis possible - no group pair found to be separable in more than one histotype
************************************************************************************************************
KIT_Dasatinib
group separability analysis
histotype	group1	group2	cases group1	cases group2	discriminability score	p-Value (monte carlo)	mean random discriminability score	fdr-threshold	fdr evaluation	higher mean group1 proteins	higher mean group2 proteins
TGCT	negative	positive	112	6	-1.8005150947683	0.000232	-0.00022566999609739	0.05	fdr ok	Src_pY527,Fibronectin,HSP70,ASNS,HER2,Caveolin-1,E-Cadherin	c-Kit,Syk,ATM
pan cancer analysis
no cross cancer anaylsis possible - no group pair found to be separable in more than one histotype
************************************************************************************************************
KIT_Imatinib
group separability analysis
histotype	group1	group2	cases group1	cases group2	discriminability score	p-Value (monte carlo)	mean random discriminability score	fdr-threshold	fdr evaluation	higher mean group1 proteins	higher mean group2 proteins
TGCT	negative	positive	110	8	-0.900928504171166	0.004546	-0.000266074640260618	0.05	fdr ok	E-Cadherin,Fibronectin	c-Kit,STAT5-alpha,Syk
pan cancer analysis
no cross cancer anaylsis possible - no group pair found to be separable in more than one histotype
************************************************************************************************************
KIT_Regorafenib
group separability analysis
histotype	group1	group2	cases group1	cases group2	discriminability score	p-Value (monte carlo)	mean random discriminability score	fdr-threshold	fdr evaluation	higher mean group1 proteins	higher mean group2 proteins
TGCT	negative	positive	109	9	-1.5602393207806	0.00004	1.69086577991978E-05	0.05	fdr ok	Fibronectin,YAP_pS127,Src_pY527,HSP70,beta-Catenin,E-Cadherin	c-Kit,STAT5-alpha,Syk,Lck,Chk2
pan cancer analysis
no cross cancer anaylsis possible - no group pair found to be separable in more than one histotype
************************************************************************************************************
KIT_Sunitinib
group separability analysis
histotype	group1	group2	cases group1	cases group2	discriminability score	p-Value (monte carlo)	mean random discriminability score	fdr-threshold	fdr evaluation	higher mean group1 proteins	higher mean group2 proteins
TGCT	negative	positive	112	6	-1.57410697506258	0.00081	0.000314382228055873	0.05	fdr ok	Fibronectin,HSP70,YAP_pS127	c-Kit,STAT5-alpha
pan cancer analysis
no cross cancer anaylsis possible - no group pair found to be separable in more than one histotype
************************************************************************************************************
KRAS-NRAS
group separability analysis
histotype	group1	group2	cases group1	cases group2	discriminability score	p-Value (monte carlo)	mean random discriminability score	fdr-threshold	fdr evaluation	higher mean group1 proteins	higher mean group2 proteins
TGCT	negative	positive	101	17	-1.4653343360238	0	-0.000304521777623392	0.0045454545454545454545454545	fdr ok	E-Cadherin,Fibronectin,beta-Catenin,Caveolin-1,YAP_pS127,HER2	c-Kit,Chk2,Ku80
THCA	negative	positive	197	16	-1.53422404388771	0	-0.000301588466722847	0.0090909090909090909090909091	fdr ok	Fibronectin
UCEC	negative	positive	157	40	-0.30399122188156	0.000127	-3.03645933953882E-05	0.0136363636363636363636363636	fdr ok	PTEN,Bim,AR,ATM,Cyclin_E1	S6_pS235_S236,MAPK_pT202_Y204,p90RSK_pT359_S363,beta-Catenin,YB-1_pS102,Claudin-7,MEK1_pS217_S221,INPP4B
SKCM	negative	positive	146	56	-0.163641935976925	0.00105	5.2127948318144E-06	0.0181818181818181818181818182	fdr ok	E-Cadherin,Caveolin-1,c-Kit	MAPK_pT202_Y204
LUAD	negative	positive	99	37	-0.167290963067499	0.005216	5.59410228140849E-05	0.0227272727272727272727272727	fdr ok	ASNS,EGFR_pY1068,ATM,NF-kB-p65_pS536	MAPK_pT202_Y204,Claudin-7,S6_pS235_S236,MEK1_pS217_S221
UCS	negative	positive	43	5	-0.601005813684623	0.027617	0.000333596673194221	0.0272727272727272727272727273	fdr failed
STAD	negative	positive	223	26	-0.0548575850807911	0.16	0.000925189502362153	0.0318181818181818181818181818	fdr failed
PAAD	negative	positive	14	81	-0.0740483277574455	0.196	0.00268753585876043	0.0363636363636363636363636364	fdr failed
CESC	negative	positive	119	8	-0.131931862891252	0.24	-0.0114959694890068	0.0409090909090909090909090909	fdr failed
COAD	negative	positive	21	15	-0.00538330347284344	0.429	-0.00627822880945416	0.0454545454545454545454545455	fdr failed
READ	negative	positive	6	5	0.160614878499418	0.588	0.0273042414187104	0.05	fdr failed
pan cancer analysis
histotype1	histotype2	group1	group2	number of significant proteins histotype1	number of significant protein histotype2	protein intersection count	p-Value (fisher)	fdr-threshold	fdr evaluation	intersection of higher mean group1 proteins	intersection of higher mean group2 proteins
LUAD	UCEC	negative	positive	8	13	5	0.000315814065266585	0.005	fdr ok	ATM	MAPK_pT202_Y204,Claudin-7,S6_pS235_S236,MEK1_pS217_S221
SKCM	TGCT	negative	positive	4	9	2	0.0279052951036999	0.01	fdr failed	E-Cadherin,Caveolin-1
TGCT	THCA	negative	positive	9	1	1	0.075	0.015	fdr failed	Fibronectin
LUAD	SKCM	negative	positive	8	4	1	0.243926340636211	0.02	fdr failed		MAPK_pT202_Y204
TGCT	UCEC	negative	positive	9	13	0	0.342888581220802	0.025	fdr failed
SKCM	UCEC	negative	positive	4	13	1	0.371773568184336	0.03	fdr failed		MAPK_pT202_Y204
LUAD	TGCT	negative	positive	8	9	0	0.525464036674188	0.035	fdr failed
THCA	UCEC	negative	positive	1	13	0	0.891666666666667	0.04	fdr failed
LUAD	THCA	negative	positive	8	1	0	0.933333333333333	0.045	fdr failed
SKCM	THCA	negative	positive	4	1	0	0.966666666666667	0.05	fdr failed
************************************************************************************************************
MAP2K1
group separability analysis
histotype	group1	group2	cases group1	cases group2	discriminability score	p-Value (monte carlo)	mean random discriminability score	fdr-threshold	fdr evaluation	higher mean group1 proteins	higher mean group2 proteins
STAD	negative	positive	244	5	-0.121450819784172	0.308	-0.0109289047623316	0.025	fdr failed
SKCM	negative	positive	191	11	0.0299911290960679	0.518	-0.00159739864569181	0.05	fdr failed
pan cancer analysis
no cross cancer anaylsis possible - no group pair found to be separable in more than one histotype
************************************************************************************************************
MDM2_ampl
group separability analysis
histotype	group1	group2	cases group1	cases group2	discriminability score	p-Value (monte carlo)	mean random discriminability score	fdr-threshold	fdr evaluation	higher mean group1 proteins	higher mean group2 proteins
KIRC	negative	positive	361	109	-0.290781808818636	0	-1.19858630771116E-05	0.0017241379310344827586206897	fdr ok	Src_pY527,Bcl-2,Collagen_VI,PTEN,Tuberin	Transglutaminase,YB-1_pS102,Cyclin_B1,ACC1,PKC-alpha_pS657,ACC_pS79,PKC-alpha
SARC	negative	positive	109	84	-0.418091919946662	0	-8.98473271454535E-05	0.0034482758620689655172413793	fdr ok	E-Cadherin,Akt_pS473,Akt_pT308,ER-alpha,Caveolin-1,S6_pS240_S244,S6_pS235_S236,Cyclin_B1	HSP70,Syk,Lck
LUAD	negative	positive	202	108	-0.114213731209786	0.000076	-2.43163877751094E-05	0.0051724137931034482758620690	fdr ok	Caveolin-1,AMPK_pT172,Paxillin,Akt_pS473,VEGFR2	Cyclin_B1,Caspase-7_cleavedD198,ASNS,IGFBP2,Bim,S6
THCA	negative	positive	209	10	-1.21841469410202	0.000839	0.000185968837517642	0.0068965517241379310344827586	fdr ok	Fibronectin
BRCA	negative	positive	278	121	-0.148020244533289	0.000933	-5.25946744481528E-06	0.0086206896551724137931034483	fdr ok		ER-alpha
OV	negative	positive	270	142	-0.0509998095593627	0.003557	-2.37823000036968E-05	0.0103448275862068965517241379	fdr ok		IGFBP2
LGG	negative	positive	413	14	-0.288633147456615	0.006793	4.14055963527804E-06	0.0120689655172413793103448276	fdr ok		EGFR_pY1068,HER2_pY1248,Syk,ATM,ASNS
KIRP	negative	positive	125	80	-0.0839039787260525	0.019428	-2.2832271151848E-05	0.0137931034482758620689655172	fdr failed
BLCA	negative	positive	235	89	-0.0485016891778987	0.03921	-7.11756197996086E-05	0.0155172413793103448275862069	fdr failed
CHOL	negative	positive	23	7	-0.505624238864655	0.040397	0.000168336883465415	0.0172413793103448275862068966	fdr failed
ACC	negative	positive	10	35	-0.282794296744408	0.054189	0.000132274844290614	0.0189655172413793103448275862	fdr failed
READ	negative	positive	53	9	-0.309844826825479	0.077149	4.08955493964738E-05	0.0206896551724137931034482759	fdr failed
GBM	negative	positive	186	25	-0.118021964138553	0.08	-0.000676892083172834	0.0224137931034482758620689655	fdr failed
UCEC	negative	positive	371	46	-0.0459703784427035	0.095	-2.25218644625471E-05	0.0241379310344827586206896552	fdr failed
STAD	negative	positive	273	83	-0.0306520428869739	0.098	-0.00046416151833307	0.0258620689655172413793103448	fdr failed
HNSC	negative	positive	161	45	-0.0517769602215701	0.102	0.000471978301761126	0.0275862068965517241379310345	fdr failed
PAAD	negative	positive	100	18	-0.0545414437892973	0.211	0.000988915251220877	0.0293103448275862068965517241	fdr failed
LUSC	negative	positive	206	114	-0.00841821022321732	0.231	7.93004562873829E-05	0.0310344827586206896551724138	fdr failed
PRAD	negative	positive	202	13	-0.0525890996443916	0.246	0.00261017098681509	0.0327586206896551724137931034	fdr failed
PCPG	negative	positive	70	8	-0.0946487624729642	0.254	-0.000215371391239955	0.0344827586206896551724137931	fdr failed
UCS	negative	positive	32	15	-0.0590460804146655	0.27	-0.00349492952788271	0.0362068965517241379310344828	fdr failed
MESO	negative	positive	47	16	-0.0190191081635422	0.333	0.00280957658120842	0.0379310344827586206896551724	fdr failed
KICH	negative	positive	41	21	0.0166893665409606	0.47	0.00299840966113928	0.0396551724137931034482758621	fdr failed
CESC	negative	positive	123	34	0.0139578056093956	0.543	2.8047865542602E-05	0.0413793103448275862068965517	fdr failed
SKCM	negative	positive	141	32	0.0135051082673616	0.562	-0.00313391168377021	0.0431034482758620689655172414	fdr failed
ESCA	negative	positive	87	31	0.0188684500552281	0.58	-6.64872333650379E-05	0.0448275862068965517241379310	fdr failed
COAD	negative	positive	232	49	0.0190759923836641	0.657	0.000293022790888585	0.0465517241379310344827586207	fdr failed
DLBC	negative	positive	21	9	0.0936412471405319	0.724	-0.00638601739349397	0.0482758620689655172413793103	fdr failed
TGCT	negative	positive	40	78	0.0427094279311664	0.79	-0.000311102598130578	0.05	fdr failed
pan cancer analysis
histotype1	histotype2	group1	group2	number of significant proteins histotype1	number of significant protein histotype2	protein intersection count	p-Value (fisher)	fdr-threshold	fdr evaluation	intersection of higher mean group1 proteins	intersection of higher mean group2 proteins
LUAD	OV	negative	positive	11	1	1	0.0916666666666667	0.00238095238095238	fdr failed		IGFBP2
LUAD	SARC	negative	positive	11	11	2	0.265359108539215	0.00476190476190476	fdr failed	Caveolin-1,Akt_pS473
KIRC	SARC	negative	positive	12	11	0	0.297226268930464	0.00714285714285714	fdr failed
LGG	SARC	negative	positive	5	11	1	0.386979314047248	0.00952380952380952	fdr failed		Syk
LGG	LUAD	negative	positive	5	11	1	0.386979314047248	0.0119047619047619	fdr failed		ASNS
KIRC	LGG	negative	positive	12	5	0	0.584900471000791	0.0142857142857143	fdr failed
KIRC	LUAD	negative	positive	12	11	1	0.69757185565313	0.0166666666666667	fdr failed		Cyclin_B1
BRCA	KIRC	negative	positive	1	12	0	0.9	0.019047619047619	fdr failed
KIRC	THCA	negative	positive	12	1	0	0.9	0.0214285714285714	fdr failed
KIRC	OV	negative	positive	12	1	0	0.9	0.0238095238095238	fdr failed
BRCA	SARC	negative	positive	1	11	0	0.908333333333333	0.0261904761904762	fdr failed
BRCA	LUAD	negative	positive	1	11	0	0.908333333333333	0.0285714285714286	fdr failed
LUAD	THCA	negative	positive	11	1	0	0.908333333333333	0.030952380952381	fdr failed
OV	SARC	negative	positive	1	11	0	0.908333333333333	0.0333333333333333	fdr failed
SARC	THCA	negative	positive	11	1	0	0.908333333333333	0.0357142857142857	fdr failed
LGG	OV	negative	positive	5	1	0	0.958333333333333	0.0380952380952381	fdr failed
LGG	THCA	negative	positive	5	1	0	0.958333333333333	0.0404761904761905	fdr failed
BRCA	LGG	negative	positive	1	5	0	0.958333333333333	0.0428571428571429	fdr failed
BRCA	THCA	negative	positive	1	1	0	0.991666666666667	0.0452380952380952	fdr failed
OV	THCA	negative	positive	1	1	0	0.991666666666667	0.0476190476190476	fdr failed
BRCA	OV	negative	positive	1	1	0	0.991666666666667	0.05	fdr failed
************************************************************************************************************
MET_ampl
group separability analysis
histotype	group1	group2	cases group1	cases group2	discriminability score	p-Value (monte carlo)	mean random discriminability score	fdr-threshold	fdr evaluation	higher mean group1 proteins	higher mean group2 proteins
KIRC	negative	positive	314	156	-0.181137744888916	0	-2.07674796032886E-05	0.0017241379310344827586206897	fdr ok	Src_pY527,Bcl-2,beta-Catenin,PTEN,MAPK_pT202_Y204	ACC1,Cyclin_B1,ASNS,ACC_pS79,Transglutaminase
LGG	negative	positive	289	138	-0.152481323582537	0	-1.47465934869428E-05	0.0034482758620689655172413793	fdr ok		EGFR_pY1068,IGFBP2,HER2_pY1248
KIRP	negative	positive	76	129	-0.377943047697448	0	1.9207731714627E-05	0.0051724137931034482758620690	fdr ok	GATA3,E-Cadherin,Shc_pY317,IGFBP2,P-Cadherin	ACC1,NF2,p38_pT180_Y182,HER2
COAD	negative	positive	145	136	-0.13570640298008	0.000234	-2.08855030941496E-05	0.0068965517241379310344827586	fdr ok	Caspase-7_cleavedD198,IGFBP2
THCA	negative	positive	207	12	-1.23248839079152	0.000248	-0.000336418048731527	0.0086206896551724137931034483	fdr ok	Fibronectin
THYM	negative	positive	79	11	-0.868551981420234	0.000326	-0.000224796648248176	0.0103448275862068965517241379	fdr ok	STAT5-alpha,Bcl-2,VEGFR2,Src_pY416,Smad1,Lck,Claudin-7,p27,CD49b,Chk2,NF-kB-p65_pS536	Akt_pS473,Akt_pT308,Src,YAP_pS127,ASNS,P-Cadherin
SARC	negative	positive	129	64	-0.141313960352809	0.000853	-6.12240497040106E-05	0.0120689655172413793103448276	fdr ok	E-Cadherin,Akt_pS473	Cyclin_B1,Caveolin-1,Syk,AMPK_pT172
LUAD	negative	positive	175	135	-0.0673726768622309	0.001524	2.05879170707307E-05	0.0137931034482758620689655172	fdr ok	c-Kit,Caveolin-1,Claudin-7	ASNS,Cyclin_E1,ACC1,Cyclin_B1,ACC_pS79,Fibronectin
TGCT	negative	positive	40	78	-0.221038591693659	0.007424	1.94650681047773E-05	0.0155172413793103448275862069	fdr ok	YAP_pS127,HSP70	Cyclin_B1,c-Kit,Syk
PRAD	negative	positive	176	39	-0.135451668425629	0.008714	-8.25159826035872E-05	0.0172413793103448275862068966	fdr ok	Caveolin-1,GSK3-alpha-beta_pS21_S9,Src_pY527,p38_pT180_Y182	IGFBP2,ACC1
GBM	negative	positive	35	176	-0.192139654593888	0.010668	4.30490399466397E-05	0.0189655172413793103448275862	fdr ok		IGFBP2,Caveolin-1,Akt_pT308
BRCA	negative	positive	296	103	-0.0934772213966752	0.011768	-7.03762665328927E-05	0.0206896551724137931034482759	fdr ok	ER-alpha,Bcl-2,IGFBP2,GATA3
OV	negative	positive	224	188	-0.0322354835365317	0.017335	-2.97857004866006E-05	0.0224137931034482758620689655	fdr ok	HSP70,Cyclin_B1,Fibronectin	Chk2,NF-kB-p65_pS536,Bim
BLCA	negative	positive	213	111	-0.0477071021533462	0.030212	-1.26832637692407E-05	0.0241379310344827586206896552	fdr failed
PAAD	negative	positive	98	20	-0.175304801037433	0.03783	-0.000104506074070823	0.0258620689655172413793103448	fdr failed
UCEC	negative	positive	362	55	-0.0601965692166253	0.040396	-3.64707526522753E-05	0.0275862068965517241379310345	fdr failed
UCS	negative	positive	34	13	-0.185174886478755	0.089	-0.00444922856450222	0.0293103448275862068965517241	fdr failed
HNSC	negative	positive	149	57	-0.0568406021364929	0.091	-0.00112287658969667	0.0310344827586206896551724138	fdr failed
STAD	negative	positive	221	135	-0.0239815401781271	0.091	-0.000235579423059564	0.0327586206896551724137931034	fdr failed
CESC	negative	positive	141	16	-0.135594233303754	0.094	0.00293070392854163	0.0344827586206896551724137931	fdr failed
ACC	negative	positive	16	29	-0.133348060615331	0.121	-0.000198512783836501	0.0362068965517241379310344828	fdr failed
KICH	negative	positive	37	25	-0.0686465957439815	0.166	0.00463096288268203	0.0379310344827586206896551724	fdr failed
LUSC	negative	positive	176	144	-0.0119842194206559	0.193	-0.000274052604054768	0.0396551724137931034482758621	fdr failed
MESO	negative	positive	43	20	-0.0486586827016282	0.227	-0.00228112585096822	0.0413793103448275862068965517	fdr failed
READ	negative	positive	30	32	-0.0425679136171482	0.243	0.00523373245845638	0.0431034482758620689655172414	fdr failed
SKCM	negative	positive	75	98	-0.00944908707496772	0.339	-0.00183395272725397	0.0448275862068965517241379310	fdr failed
PCPG	negative	positive	68	10	-0.0103055511546959	0.382	0.00237205768509045	0.0465517241379310344827586207	fdr failed
ESCA	negative	positive	74	44	0.0185726958993921	0.586	0.00138861944755913	0.0482758620689655172413793103	fdr failed
DLBC	negative	positive	23	7	0.260658849334973	0.959	0.00398746967772197	0.05	fdr failed
pan cancer analysis
histotype1	histotype2	group1	group2	number of significant proteins histotype1	number of significant protein histotype2	protein intersection count	p-Value (fisher)	fdr-threshold	fdr evaluation	intersection of higher mean group1 proteins	intersection of higher mean group2 proteins
KIRC	LUAD	negative	positive	10	9	4	0.00260152706126055	0.000641025641025641	fdr failed		ACC1,Cyclin_B1,ASNS,ACC_pS79
SARC	TGCT	negative	positive	6	5	2	0.0196113692521022	0.00128205128205128	fdr failed		Cyclin_B1,Syk
BRCA	KIRP	negative	positive	4	9	2	0.0279052951036999	0.00192307692307692	fdr failed	IGFBP2,GATA3
OV	THCA	negative	positive	6	1	1	0.05	0.00256410256410256	fdr failed	Fibronectin
LUAD	PRAD	negative	positive	9	6	2	0.0643406288704278	0.00320512820512821	fdr failed	Caveolin-1	ACC1
BRCA	COAD	negative	positive	4	2	1	0.0658263305322129	0.00384615384615385	fdr failed	IGFBP2
GBM	LGG	negative	positive	3	3	1	0.0737430565446518	0.00448717948717949	fdr failed		IGFBP2
KIRC	PRAD	negative	positive	10	6	2	0.0785651801207084	0.00512820512820513	fdr failed	Src_pY527	ACC1
GBM	SARC	negative	positive	3	6	1	0.143768693918245	0.00576923076923077	fdr failed		Caveolin-1
LGG	PRAD	negative	positive	3	6	1	0.143768693918245	0.00641025641025641	fdr failed		IGFBP2
GBM	PRAD	negative	positive	3	6	1	0.143768693918245	0.00705128205128205	fdr failed		IGFBP2
COAD	KIRP	negative	positive	2	9	1	0.144957983193277	0.00769230769230769	fdr failed	IGFBP2
OV	TGCT	negative	positive	6	5	1	0.229694647269509	0.00833333333333333	fdr failed	HSP70
KIRP	THYM	negative	positive	9	17	0	0.240012239671721	0.00897435897435898	fdr failed
BRCA	KIRC	negative	positive	4	10	1	0.297201801189837	0.00961538461538462	fdr failed	Bcl-2
LUAD	TGCT	negative	positive	9	5	1	0.32749482700062	0.0102564102564103	fdr failed		Cyclin_B1
KIRC	TGCT	negative	positive	10	5	1	0.357787852811403	0.0108974358974359	fdr failed		Cyclin_B1
GBM	THYM	negative	positive	3	17	1	0.370278450363196	0.0115384615384615	fdr failed		Akt_pT308
LUAD	THYM	negative	positive	9	17	2	0.373441732225403	0.0121794871794872	fdr failed	Claudin-7	ASNS
KIRP	SARC	negative	positive	9	6	1	0.380125666626658	0.0128205128205128	fdr failed	E-Cadherin
KIRP	PRAD	negative	positive	9	6	1	0.380125666626658	0.0134615384615385	fdr failed		ACC1
LUAD	SARC	negative	positive	9	6	1	0.380125666626658	0.0141025641025641	fdr failed		Cyclin_B1
PRAD	THYM	negative	positive	6	17	0	0.391442642433672	0.0147435897435897	fdr failed
SARC	THYM	negative	positive	6	17	0	0.391442642433672	0.0153846153846154	fdr failed
OV	THYM	negative	positive	6	17	0	0.391442642433672	0.016025641025641	fdr failed
KIRC	SARC	negative	positive	10	6	1	0.413632387349542	0.0166666666666667	fdr failed		Cyclin_B1
KIRC	THYM	negative	positive	10	17	2	0.42916007861861	0.0173076923076923	fdr failed	Bcl-2	ASNS
TGCT	THYM	negative	positive	5	17	0	0.459345957957881	0.017948717948718	fdr failed
BRCA	THYM	negative	positive	4	17	1	0.461776453301877	0.0185897435897436	fdr failed	Bcl-2
KIRP	LUAD	negative	positive	9	9	1	0.516760751987131	0.0192307692307692	fdr failed		ACC1
KIRC	KIRP	negative	positive	10	9	1	0.555942312636823	0.0198717948717949	fdr failed		ACC1
KIRC	OV	negative	positive	10	6	0	0.586367612650458	0.0205128205128205	fdr failed
LUAD	OV	negative	positive	9	6	0	0.619874333373342	0.0211538461538462	fdr failed
KIRP	OV	negative	positive	9	6	0	0.619874333373342	0.0217948717948718	fdr failed
LGG	THYM	negative	positive	3	17	0	0.629721549636804	0.0224358974358974	fdr failed
KIRP	TGCT	negative	positive	9	5	0	0.67250517299938	0.0230769230769231	fdr failed
BRCA	LUAD	negative	positive	4	9	0	0.729071028672225	0.0237179487179487	fdr failed
OV	PRAD	negative	positive	6	6	0	0.730115508240205	0.0243589743589744	fdr failed
OV	SARC	negative	positive	6	6	0	0.730115508240205	0.025	fdr failed
PRAD	SARC	negative	positive	6	6	0	0.730115508240205	0.0256410256410256	fdr failed
COAD	THYM	negative	positive	2	17	0	0.735714285714286	0.0262820512820513	fdr failed
KIRC	LGG	negative	positive	10	3	0	0.768480273465318	0.0269230769230769	fdr failed
GBM	KIRC	negative	positive	3	10	0	0.768480273465318	0.0275641025641026	fdr failed
PRAD	TGCT	negative	positive	6	5	0	0.770305352730491	0.0282051282051282	fdr failed
KIRP	LGG	negative	positive	9	3	0	0.789826947728244	0.0288461538461538	fdr failed
LGG	LUAD	negative	positive	3	9	0	0.789826947728244	0.0294871794871795	fdr failed
GBM	KIRP	negative	positive	3	9	0	0.789826947728244	0.0301282051282051	fdr failed
GBM	LUAD	negative	positive	3	9	0	0.789826947728244	0.0307692307692308	fdr failed
BRCA	PRAD	negative	positive	4	6	0	0.812322008333972	0.0314102564102564	fdr failed
BRCA	OV	negative	positive	4	6	0	0.812322008333972	0.0320512820512821	fdr failed
BRCA	SARC	negative	positive	4	6	0	0.812322008333972	0.0326923076923077	fdr failed
COAD	KIRC	negative	positive	2	10	0	0.839635854341737	0.0333333333333333	fdr failed
BRCA	TGCT	negative	positive	4	5	0	0.841594873499161	0.033974358974359	fdr failed
COAD	LUAD	negative	positive	2	9	0	0.855042016806723	0.0346153846153846	fdr failed
LGG	OV	negative	positive	3	6	0	0.856231306081755	0.0352564102564103	fdr failed
LGG	SARC	negative	positive	3	6	0	0.856231306081755	0.0358974358974359	fdr failed
GBM	OV	negative	positive	3	6	0	0.856231306081755	0.0365384615384615	fdr failed
THCA	THYM	negative	positive	1	17	0	0.858333333333334	0.0371794871794872	fdr failed
GBM	TGCT	negative	positive	3	5	0	0.879166073208945	0.0378205128205128	fdr failed
LGG	TGCT	negative	positive	3	5	0	0.879166073208945	0.0384615384615385	fdr failed
COAD	OV	negative	positive	2	6	0	0.902100840336134	0.0391025641025641	fdr failed
COAD	PRAD	negative	positive	2	6	0	0.902100840336134	0.0397435897435897	fdr failed
COAD	SARC	negative	positive	2	6	0	0.902100840336134	0.0403846153846154	fdr failed
BRCA	GBM	negative	positive	4	3	0	0.902506765418032	0.041025641025641	fdr failed
BRCA	LGG	negative	positive	4	3	0	0.902506765418032	0.0416666666666667	fdr failed
KIRC	THCA	negative	positive	10	1	0	0.916666666666667	0.0423076923076923	fdr failed
COAD	TGCT	negative	positive	2	5	0	0.918067226890756	0.0429487179487179	fdr failed
KIRP	THCA	negative	positive	9	1	0	0.925	0.0435897435897436	fdr failed
LUAD	THCA	negative	positive	9	1	0	0.925	0.0442307692307692	fdr failed
PRAD	THCA	negative	positive	6	1	0	0.95	0.0448717948717949	fdr failed
SARC	THCA	negative	positive	6	1	0	0.95	0.0455128205128205	fdr failed
COAD	GBM	negative	positive	2	3	0	0.950420168067227	0.0461538461538462	fdr failed
COAD	LGG	negative	positive	2	3	0	0.950420168067227	0.0467948717948718	fdr failed
TGCT	THCA	negative	positive	5	1	0	0.958333333333333	0.0474358974358974	fdr failed
BRCA	THCA	negative	positive	4	1	0	0.966666666666667	0.0480769230769231	fdr failed
GBM	THCA	negative	positive	3	1	0	0.975	0.0487179487179487	fdr failed
LGG	THCA	negative	positive	3	1	0	0.975	0.0493589743589744	fdr failed
COAD	THCA	negative	positive	2	1	0	0.983333333333333	0.05	fdr failed
************************************************************************************************************
PIK3CA
group separability analysis
histotype	group1	group2	cases group1	cases group2	discriminability score	p-Value (monte carlo)	mean random discriminability score	fdr-threshold	fdr evaluation	higher mean group1 proteins	higher mean group2 proteins
BRCA	negative	positive	294	100	-0.521806592349833	0	6.21947669763675E-06	0.0045454545454545454545454545	fdr ok	Cyclin_B1,Cyclin_E1,ASNS,HER2	PR,ER-alpha,MAPK_pT202_Y204,Fibronectin,AR,GATA3
STAD	negative	positive	223	26	-0.356189432145527	0.000463	-0.000122730180372181	0.0090909090909090909090909091	fdr ok	Caveolin-1,YAP_pS127	Caspase-7_cleavedD198,Claudin-7
UCEC	negative	positive	160	37	-0.141171658274924	0.012228	-3.97049866488861E-05	0.0136363636363636363636363636	fdr ok	Cyclin_B1,ASNS,Cyclin_E1,GSK3-alpha-beta_pS21_S9	Caveolin-1,ATM,AMPK_pT172,STAT3_pY705
CESC	negative	positive	104	23	-0.0400098989615145	0.253	0.00112411467290872	0.0181818181818181818181818182	fdr failed
HNSC	negative	positive	176	24	-0.0257362072074088	0.287	-6.30654965555824E-05	0.0227272727272727272727272727	fdr failed
LUAD	negative	positive	129	7	-0.034291210038468	0.376	-0.00350935342344296	0.0272727272727272727272727273	fdr failed
BLCA	negative	positive	92	14	0.0446548337779475	0.568	0.000796013874280659	0.0318181818181818181818181818	fdr failed
ESCA	negative	positive	112	6	0.182879019193461	0.743	-0.00465712249693875	0.0363636363636363636363636364	fdr failed
LGG	negative	positive	262	9	0.119691810520854	0.817	-0.0021605818300337	0.0409090909090909090909090909	fdr failed
LUSC	negative	positive	100	9	0.153019414394441	0.843	-0.00294532979407399	0.0454545454545454545454545455	fdr failed
UCS	negative	positive	40	8	0.256064587281056	0.974	-0.00664968498647171	0.05	fdr failed
pan cancer analysis
histotype1	histotype2	group1	group2	number of significant proteins histotype1	number of significant protein histotype2	protein intersection count	p-Value (fisher)	fdr-threshold	fdr evaluation	intersection of higher mean group1 proteins	intersection of higher mean group2 proteins
BRCA	UCEC	negative	positive	10	8	3	0.0189881394315575	0.0166666666666667	fdr failed	Cyclin_B1,Cyclin_E1,ASNS
BRCA	STAD	negative	positive	10	4	0	0.702798198810163	0.0333333333333333	fdr failed
STAD	UCEC	negative	positive	4	8	0	0.756073659363789	0.05	fdr failed
************************************************************************************************************
fusion_FGFR
group separability analysis
histotype	group1	group2	cases group1	cases group2	discriminability score	p-Value (monte carlo)	mean random discriminability score	fdr-threshold	fdr evaluation	higher mean group1 proteins	higher mean group2 proteins
BLCA	negative	positive	315	9	-1.47858297713748	0.000089	-0.00018243512359972	0.025	fdr ok	Fibronectin,Caspase-7_cleavedD198,Caveolin-1,Transglutaminase	E-Cadherin,Src_pY527,Rb_pS807_S811,Src,GATA3,HER2,Claudin-7,INPP4B,p38_pT180_Y182,Src_pY416,beta-Catenin
LUSC	negative	positive	314	5	0.193269973111766	0.755	0.00089632601393202	0.05	fdr failed
pan cancer analysis
no cross cancer anaylsis possible - no group pair found to be separable in more than one histotype
************************************************************************************************************
fusion_NTRK
group separability analysis
histotype	group1	group2	cases group1	cases group2	discriminability score	p-Value (monte carlo)	mean random discriminability score	fdr-threshold	fdr evaluation	higher mean group1 proteins	higher mean group2 proteins
THCA	negative	positive	215	5	-0.911104521456309	0.04226	0.000497892216134257	0.05	fdr ok
pan cancer analysis
no cross cancer anaylsis possible - no group pair found to be separable in more than one histotype
************************************************************************************************************
fusion_RET
group separability analysis
histotype	group1	group2	cases group1	cases group2	discriminability score	p-Value (monte carlo)	mean random discriminability score	fdr-threshold	fdr evaluation	higher mean group1 proteins	higher mean group2 proteins
THCA	negative	positive	212	8	-0.548951793557748	0.043852	-0.000199993629507016	0.05	fdr ok
pan cancer analysis
no cross cancer anaylsis possible - no group pair found to be separable in more than one histotype
