# Supplementary material for: Computational analysis reveals histotype-dependent molecular profile and actionable mutation effects across cancers
Source: Genome Med. 2018 Nov 15;10:83. doi: 10.1186/s13073-018-0591-9 (PMC6238410; doi:10.1186/s13073-018-0591-9)
Supplement: Supplementary file 5 — Cell lines analysis results. Two tables containing results on cell line data analysis. (XLSX 14 kb) [file 13073_2018_591_MOESM5_ESM.xlsx]

## Sheet: Table S4 -som
TABLE S4
drug	histotype	cases in histotype with mutation and drug info	cases in histotype without mutation and drug info	u test difference between ic50 values	fisher test for ic50 values below 1 in positives more frequent
gdc-0941	HNSC	5	25	0.436	0.329	pik3ca
gdc-0941	COAD	13	31	1	0.496
cal-101	BLCA	6	23	0.694	0.623
cal-101	HNSC	7	46	0.387	1
cal-101	BRCA	4	25	0.203	0.862
cal-101	STAD	5	31	0.819	0.738
cal-101	COAD	12	32	0.234	0.625
tgx221	BLCA	6	21	0.216	0.455
tgx221	HNSC	6	27	0.91	0.536
tgx221	STAD	4	26	0.883	1
tgx221	COAD	11	29	0.317	0.536
ic-87114	BLCA	6	18	0.042	0.059
ic-87114	HNSC	5	23	0.641	0.671
ic-87114	COAD	11	25	0.39	0.235
zstk474	BLCA	7	23	0.924	0.581
zstk474	HNSC	7	47	0.777	0.616
zstk474	STAD	5	31	0.723	0.555
zstk474	COAD	12	32	0.412	0.588
dabrafenib	SKCM	43	17	0.005	0.018	Braf
dabrafenib	COAD	7	34	0.134	0.128
cetuximab	LUAD	25	43	0.76	1	KRAS
cetuximab	SKCM	9	35	0.022	1
cetuximab	BLCA	5	15	0.266	1
cetuximab	LUSC	6	22	0.355	1
cetuximab	COAD	18	20	0.849	1
regorafenib	LUAD	27	38	0.884	0.567
regorafenib	SKCM	8	36	0.8	0.253
regorafenib	OV	6	15	0.132	0.684
regorafenib	LUSC	5	21	0.079	0.177
regorafenib	STAD	6	17	0.708	0.49
regorafenib	COAD	16	19	0.804	0.364
regorafenib	UCEC	6	12	0.553	0.431
selumetinib	LUAD	34	53	0.021	0.44	x
selumetinib	SKCM	12	54	0.356	0.085	x
selumetinib	BLCA	5	25	0.706	0.567
selumetinib	OV	8	31	0.085	0.732
selumetinib	LUSC	8	29	0.128	0.53
selumetinib	STAD	9	29	0.973	0.237	x
selumetinib	COAD	24	25	0.221	0.581	x
selumetinib	UCEC	7	15	0.447	0.477	x
erlotinib	LUAD	4	74	0.222	0.083	EGFR
gefitinib	LUAD	5	80	0.128	0.037

## Sheet: Table S5 -cnv
Table S5
drug	histotype	cases in histotype with mutation and drug info	cases in histotype without mutation and drug info	u test difference between ic50 values	fisher test for ic50 values below 1 in positives more frequent
dinaciclib	LUAD	4	22	0.56	1	CDK4
lapatinib	LUAD	7	54	0.04	0.061	HER2
lapatinib	BRCA	10	20	0.013	0.076
lapatinib	STAD	5	16	0.075	0.048
lapatinib	PAAD	6	22	0.593	1
neratinib	LUAD	9	56	0.093	0.4
neratinib	BRCA	9	8	0.046	0.012
neratinib	STAD	5	21	0.049	0.055
neratinib	PAAD	5	30	0.766	0.319
cp724714	LUAD	7	55	0.722	1
cp724714	BRCA	10	14	1	0.417
cudc-101	LUAD	7	55	0.037	0.035
cudc-101	BRCA	11	14	0.687	0.452
cetuximab	LUAD	7	52	0.907	1
cetuximab	BRCA	10	12	0.921	1
						FGFR1
lenvatinib	LUSC	5	20	0.668	0.167
lenvatinib	COAD	5	31	0.891	0.555
brivanib	LUSC	5	18	0.857	0.461
brivanib	COAD	5	31	0.594	0.367
nintedanib	LUSC	5	21	0.178	0.082
nintedanib	COAD	5	32	0.739	0.638
nintedanib	UCEC	5	15	0.395	0.604
nsc-207895	LUAD	4	57	0.61	1	MDM2
nsc-207895	BRCA	3	21	0.401	1
nutlin-3	LUAD	3	48	0.289	1
nutlin-3	BRCA	3	17	0.56	1
cabozantinib	GBM	8	19	0.585	1	MET
cabozantinib	LUAD	8	53	0.071	0.561
cabozantinib	SKCM	13	31	1	0.705
cabozantinib	KIRC	8	9	0.481	0.529
cabozantinib	KIRP	8	6	0.95	0.429
cabozantinib	STAD	5	20	0.303	0.038
crizotinib	GBM	8	20	0.94	1
crizotinib	LUAD	11	57	0.973	0.416
crizotinib	SKCM	15	34	0.126	0.362
crizotinib	KIRC	9	10	0.78	1
crizotinib	KIRP	9	7	0.758	1
crizotinib	OV	7	23	0.677	0.225
crizotinib	BRCA	6	26	0.299	0.655
crizotinib	STAD	7	25	0.584	0.157
foretinib	GBM	8	20	0.5	0.552
foretinib	LUAD	12	61	0.994	0.519
foretinib	SKCM	15	34	0.361	0.357
foretinib	KIRC	9	10	0.243	0.458
foretinib	KIRP	9	7	0.055	0.6
foretinib	BRCA	5	21	0.705	0.6
foretinib	STAD	7	25	0.068	0.05
tivantinib	SKCM	9	20	0.799	0.69
tivantinib	KIRC	5	6	0.931	1
bms-754807	LUAD	11	50	0.646	0.259
bms-754807	SKCM	10	21	0.663	0.625
bms-754807	KIRC	7	7	0.383	0.769
bms-754807	KIRP	7	5	0.432	0.682
bms-754807	OV	5	12	0.959	0.706
bms-754807	BRCA	6	28	0.928	0.64
